# Supplementary material for: A circular RNA vaccine induces durable and cross-protective immunity against Neisseria meningitidis serogroup B in mice
Source: PLoS Pathog. 2026 May 11;22(5):e1013741. doi: 10.1371/journal.ppat.1013741 (PMC13160355; doi:10.1371/journal.ppat.1013741)
Supplement: S1 Data — Images files. SPR PDF files. CE5200 PDF file. S1D Fig report. S1A Fig sequencing file. (ZIP) [file ppat.1013741.s016.zip]

Archive with 63 entries (48 files):
- Raw data/
- Raw data/CE5200 PDF file/
- Raw data/CE5200 PDF file/Fig 1C_CE.pdf
- Raw data/Images files/
- Raw data/Images files/Fig 1B/
- Raw data/Images files/Fig 1B/Fig 1B.tif
- Raw data/Images files/Fig 2A/
- Raw data/Images files/Fig 2A/Fig 2A.tif
- Raw data/Images files/Fig 4D/
- Raw data/Images files/Fig 4D/circRNA 15μg.jpg
- Raw data/Images files/Fig 4D/circRNA 30μg.jpg
- Raw data/Images files/Fig 4D/Iron-supplemented.jpg
- Raw data/Images files/Fig 4D/Naïve.jpg
- Raw data/Images files/Fig 4D/Protein.jpg
- Raw data/Images files/Fig 4E/
- Raw data/Images files/Fig 4E/circRNA 15μg.jpg
- Raw data/Images files/Fig 4E/circRNA 30μg.jpg
- Raw data/Images files/Fig 4E/Iron-supplemented.jpg
- Raw data/Images files/Fig 4E/Naïve.jpg
- Raw data/Images files/Fig 4E/Protein.jpg
- Raw data/Images files/S1B Fig/
- Raw data/Images files/S1B Fig/S1B Fig.jpg
- Raw data/Images files/S1C Fig/
- Raw data/Images files/S1C Fig/S1C Fig Bottom.jpg
- Raw data/Images files/S1C Fig/S1C Fig Top.jpg
- Raw data/Images files/S1E Fig/
- Raw data/Images files/S1E Fig/S1E.tif
- Raw data/Images files/S8A Fig/
- Raw data/Images files/S8A Fig/circRNA 15μg.jpg
- Raw data/Images files/S8A Fig/circRNA 30μg.jpg
- Raw data/Images files/S8A Fig/Iron-supplemented.jpg
- Raw data/Images files/S8A Fig/Naïve.jpg
- Raw data/Images files/S8A Fig/Protein.jpg
- Raw data/Images files/S8B Fig/
- Raw data/Images files/S8B Fig/circRNA 15μg.jpg
- Raw data/Images files/S8B Fig/circRNA 30μg.jpg
- Raw data/Images files/S8B Fig/Iron-supplemented.jpg
- Raw data/Images files/S8B Fig/Naïve.jpg
- Raw data/Images files/S8B Fig/Protein.jpg
- Raw data/Images files/S8C Fig/
- Raw data/Images files/S8C Fig/circRNA 15μg.jpg
- Raw data/Images files/S8C Fig/circRNA 30μg.jpg
- Raw data/Images files/S8C Fig/Iron-supplemented.jpg
- Raw data/Images files/S8C Fig/Naïve.jpg
- Raw data/Images files/S8C Fig/Protein.jpg
- Raw data/Images files/S8D Fig/
- Raw data/Images files/S8D Fig/circRNA 15μg.jpg
- Raw data/Images files/S8D Fig/circRNA 30μg.jpg
- Raw data/Images files/S8D Fig/Iron-supplemented.jpg
- Raw data/Images files/S8D Fig/Naïve.jpg
- Raw data/Images files/S8D Fig/Protein.jpg
- Raw data/S1A Fig sequencing file.ab1
- Raw data/S1D Fig report.docx
- Raw data/SPR PDF files/
- Raw data/SPR PDF files/FAB 10C3-5 VB16T13 ECOLI-6 VB16T13 293F-7 VB16T13 3t3-20260205 252026 65814 PM.pdf
- Raw data/SPR PDF files/FAB 12C1-5 VB16T13 ECOLI-6 VB16T13 293F-7 VB16T13 3t3-20260205 252026 65829 PM.pdf
- Raw data/SPR PDF files/FAB 1A12-5 VB16T13 ECOLI-6 VB16T13 293F-7 VB16T13 3t3-20260206 262026 51738 PM.pdf
- Raw data/SPR PDF files/FAB 1E6-5 VB16T13 ECOLI-6 VB16T13 293F-7 VB16T13 3t3-20260205 252026 65844 PM.pdf
- Raw data/SPR PDF files/FAB 4B3-5 VB16T13 ECOLI-6 VB16T13 293F-7 VB16T13 3t3-20260205 252026 65838 PM.pdf
- Raw data/SPR PDF files/FAB 7B10-5 VB16T13 ECOLI-6 VB16T13 293F-7 VB16T13 3t3-20260205 252026 65825 PM.pdf
- Raw data/SPR PDF files/FAB JAR4-5 VB16T13 ECOLI-6 VB16T13 293F-7 VB16T13 3t3-20260205 252026 65820 PM.pdf
- Raw data/SPR PDF files/FAB JAR5-5 VB16T13 ECOLI-6 VB16T13 293F-7 VB16T13 3t3-20260205 252026 65834 PM.pdf
- Raw data/Values used to build graphs.xlsx
