# Supplementary material for: A circular RNA vaccine induces durable and cross-protective immunity against Neisseria meningitidis serogroup B in mice
Source: PLoS Pathog. 2026 May 11;22(5):e1013741. doi: 10.1371/journal.ppat.1013741 (PMC13160355; doi:10.1371/journal.ppat.1013741)
Supplement: S1 Data — Images files. SPR PDF files. CE5200 PDF file. S1D Fig report. S1A Fig sequencing file. (ZIP) [file ppat.1013741.s016.zip › Raw data/Values used to build graphs.xlsx]

## Sheet: Fig 1C
RNA purity was calculated as the percentage of the main peak area relative to the total peak area.
Sample:
precursor
Peak	Corrected peak area
1 (LM)	4.745
2	0.776
3	3.13
4	2.958
5	6.291
6	6.59
7	8.434
8	2.518
9	14.452
10 (Main peak)	231.492
11	3.355
Sample:
IVT
Peak	Corrected peak area
1 (LM)	4.238
2	0.408
3	2.594
4	10.408
5	0.569
6	1.21
7	2.91
8	2.003
9 (Main peak)	214.555
10	13.255
11	1.165
12	2.362
13	0.709
Sample:
IVT+RNR
Peak	Corrected peak area
1 (LM)	5.831
2	0.433
3	9.305
4	2.867
5	2.92
6	3.116
7	6.772
8	12.662
9	8.418
10	6.88
11 (Main peak)	374.949
12	3.676
13	2.374
14	12.512
Sample:
IVT+RNR+SEC
Peak	Corrected peak area
1 (LM)	5.718
2	1.874
3	2.986
4	3.474
5	146.489
6	1.137
Sample:
Nicked
Peak	Corrected peak area
1 (LM)	5.712
2	1.342
3	2.903
4	229.679
Sample:
Blank
Peak	Corrected peak area
1 (LM)	2.53

## Sheet: Fig 1D
Particle Diameter (nm)	Scattering intensity (%)
0.3	0
0.3489	0
0.4057	0
0.4718	0
0.5487	0
0.6381	0
0.742	0
0.8629	0
1.003	0
1.167	0
1.357	0
1.578	0
1.835	0
2.134	0
2.482	0
2.886	0
3.357	0
3.903	0
4.539	0
5.279	0
6.139	0
7.139	0
8.302	0
9.655	0
11.23	0
13.06	0
15.18	0
17.66	0
20.53	0
23.88	0
27.77	0
32.3	0
37.56	0.8111
43.68	5.077
50.79	11.34
59.07	16.92
68.69	19.65
79.88	18.67
92.89	14.52
108	8.82
125.6	3.62
146.1	0.5691
169.9	0
197.6	0
229.8	0
267.2	0
310.7	0
361.3	0
420.2	0
488.7	0
568.3	0
660.9	0
768.5	0
893.8	0
1039	0
1209	0
1406	0
1635	0
1901	0
2211	0
2571	0
2990	0
3477	0
4043	0
4702	0
5468	0
6358	0
7394	0
8599	0
10000	0

## Sheet: Fig 1E
Group	Gene	Ct_rep1	Ct_rep2	Ct_rep3	ΔCt=Ct(target gene)−Ct(GAPDH)			ΔΔCtr=ΔCtr−ΔCt(Medium) ​			RQ=2^(-∆∆Ct)			Normalized RQ
medium	GAPDH	14.0026	13.8901	14.0095
empty LNP (eLNP)		14.644	14.2918	15.0415
LNP_mRNA		15.357	15.035	14.9949
LNP_circRNA		15.2834	15.1682	15.8222
medium	RIG-I	24.6285	24.6295	24.6296
empty LNP (eLNP)		25.2621	25.1428	25.1259	10.6181	10.8509	10.0844	-0.0436782	0.189164	-0.577404	1.03074	0.877114	1.49216
LNP_mRNA		25.1543	25.3671	25.2786	9.79723	10.3321	10.2836	-0.86454	-0.329683	-0.37813	1.82076	1.25674	1.29966	1.60655	1.10888	1.14675
LNP_circRNA		25.6027	25.5185	25.927	10.3192	10.3503	10.1047	-0.342541	-0.311459	-0.557034	1.26799	1.24096	1.47124	1.11881	1.09496	1.29815
medium	IL-6	32.543	32.5657	32.7535
empty LNP (eLNP)		32.833	32.7368	32.1644	18.189	18.4449	17.1228	-0.464302	-0.208409	-1.53048	1.37965	1.15541	2.88881
LNP_mRNA		33.08	32.7353	32.9071	17.723	17.7002	17.9122	-0.930326	-0.953091	-0.741148	1.90571	1.93602	1.67151	1.05407	1.07083	0.924527
LNP_circRNA		32.7475	32.5924	33.2868	17.4641	17.4242	17.4646	-1.18927	-1.2291	-1.18873	2.28038	2.34421	2.27951	1.2613	1.2966	1.26082
medium	TNF-α	36.219	36.8221	35.2959
empty LNP (eLNP)		37.522	undetectable	37.3232	22.878	undetectable	22.2817	0.73313	undetectable	0.136843	0.601597	undetectable	0.909507
LNP_mRNA		35.7175	36.3051	37.005	20.3605	21.2701	22.0101	-1.78443	-0.874833	-0.134834	3.44483	1.8338	1.09797	4.55935	2.42709	1.4532
LNP_circRNA		36.3294	36.5583	37.6377	21.0459	21.3901	21.8155	-1.09897	-0.754748	-0.329437	2.14202	1.68734	1.25652	2.83504	2.23325	1.66305
medium	IFN-α	25.6091	25.4951	25.6154
empty LNP (eLNP)		26.2436	26.1944	26.0888	11.5996	11.9025	11.0473	-0.0061649	0.296733	-0.558461	1.00428	0.814094	1.4727
LNP_mRNA		26.0767	26.2764	26.2119	10.7197	11.2414	11.217	-0.88607	-0.364418	-0.388788	1.84814	1.28736	1.30929	1.68468	1.1735	1.19349
LNP_circRNA		26.1353	26.1582	26.2824	10.8519	10.99	10.4601	-0.753925	-0.615795	-1.14565	1.68637	1.5324	2.21245	1.53723	1.39687	2.01677
medium	IFN-β	30.4981	30.8119	30.7344
empty LNP (eLNP)		31.1086	31.375	31.1476	16.4646	17.0831	16.1061	-0.249495	0.369073	-0.608015	1.18879	0.77428	1.52416
LNP_mRNA		31.2445	31.5532	31.2001	15.8875	16.5181	16.2052	-0.826585	-0.195931	-0.508897	1.77348	1.14546	1.42296	1.52569	0.98542	1.22415
LNP_circRNA		30.5245	31.0893	31.1375	15.241	15.9212	15.3153	-1.47303	-0.792896	-1.39878	2.77605	1.73255	2.63678	2.38818	1.49048	2.26837
medium	CCL5	29.8696	29.5025	29.2361
empty LNP (eLNP)		29.9939	30.2322	29.8818	15.3499	15.9404	14.8403	-0.218728	0.371736	-0.728289	1.16371	0.772852	1.65667
LNP_mRNA		29.9071	29.7447	29.384	14.55	14.7097	14.389	-1.01861	-0.858962	-1.17959	2.02597	1.81373	2.26513	1.69149	1.51429	1.89116
LNP_circRNA		30.2846	30.148	29.4487	15.0012	14.9799	13.6265	-0.567458	-0.588748	-1.94216	1.48191	1.50394	3.84281	1.23725	1.25565	3.20837

## Sheet: Fig 1F
	circRNA	circRNA	circRNA	mRNA	mRNA	mRNA
24h	547.7	545.9	536	128.6	136.2	140
48h	1018.8	970	988	155.3	143.3	152.9
72h	952.8	958	980.8	158.8	164.9	161
96h	1110.9	1098.1	1079.2	163.4	154.4	156.8

## Sheet: Fig 2B
human-derived VB16T13
Protein Group	Accession	Gene	Top	Peptide	Glycan	Glycan ID	Glycan Type	Unique	-10LgP	Glycan Scores	Peptide Scores	Mass	Glycan mass	Length	ppm	m/z	z	RT	Area 293F	Scan	Source File	#Feature	#Feature 293F	Start	End	Glycosylation position in Peptide	Glycosylation position in Protein	PTM	AScore
1	Target		TRUE	LT(+947.32)YTIDFAAK	(HexNAc)1(Hex)1(NeuAc)2	60012	OLink	TRUE	127.48	200	54.95	2088.92	947.323	10	-0.9	1045.47	2	50.9057	1.04E5	35411	20250611_OE480_NOFAIMS_LY_zhangqiqi_PW_Ingel_293F.raw	1	1	166	175	2	167	(HexNAc)1(Hex)1(NeuAc)2_60012:1	T2:(HexNAc)1(Hex)1(NeuAc)2_60012:1:32.28
1	Target		TRUE	QSHSALTAFQT(+203.08)EQIQDSEHSGK	(HexNAc)1	60001	OLink	TRUE	119.9	71.73	168.07	2631.2	203.079	22	-2.3	878.074	3	24.8732	2.55E5	15795	20250611_OE480_NOFAIMS_LY_zhangqiqi_PW_Ingel_293F.raw	1	1	101	122	11	111	(HexNAc)1_60001:1	T11:(HexNAc)1_60001:1:0.00
1	Target		TRUE	DGKNDKFVGLVADS(+979.31)VQM(+15.99)K	(HexNAc)1(Hex)1(NeuGc)2	60642	OLink	TRUE	115.11	30.23	200	2945.3	979.312	18	1.2	982.774	3	33.4729	4.77E5	22406	20250611_OE480_NOFAIMS_LY_zhangqiqi_PW_Ingel_293F.raw	1	1	311	328	14	324	Oxidation (M);(HexNAc)1(Hex)1(NeuGc)2_60642:1	S14:(HexNAc)1(Hex)1(NeuGc)2_60642:1:1000.00
1	Target		TRUE	QSHSALTAFQT(+947.32)EQIQDSEHSGK	(HexNAc)1(Hex)1(NeuAc)2	60012	OLink	TRUE	110.37	20.74	200	3375.45	947.323	22	0.6	1126.16	3	31.2549	1.61E5	20598	20250611_OE480_NOFAIMS_LY_zhangqiqi_PW_Ingel_293F.raw	1	1	101	122	11	111	(HexNAc)1(Hex)1(NeuAc)2_60012:1	T11:(HexNAc)1(Hex)1(NeuAc)2_60012:1:0.00
1	Target		TRUE	IGDIAGEHT(+656.23)S(+406.16)FDKLPEGGR	(HexNAc)1(Hex)1(NeuAc)1;(HexNAc)2	60006; 60004	OLink	TRUE	108.28	183.04	33.51	3060.37	656.2273;406.1589	19	0.9	1021.13	3	28.8279	5.61E4	18782	20250611_OE480_NOFAIMS_LY_zhangqiqi_PW_Ingel_293F.raw	1	1	131	149	9_10	139_140	(HexNAc)1(Hex)1(NeuAc)1_60006:1;(HexNAc)2_60004:1	T9:(HexNAc)1(Hex)1(NeuAc)1_60006:1:1000.00;S10:(HexNAc)2_60004:1:1000.00
1	Target		TRUE	QGGGSGGGSDGPSQN(+2245.80)ITLTHC(+57.02)K	(HexNAc)5(Hex)4(NeuAc)2	8257	NLink	TRUE	88.34	96.6	80.08	4359.74	2245.8	22	-3.2	1459.93	3	19.6535	4.37E5	12062	20250611_OE480_NOFAIMS_LY_zhangqiqi_PW_Ingel_293F.raw	2	2	255	276	15	269	Carbamidomethylation;(HexNAc)5(Hex)4(NeuAc)2_8257:0	N15:(HexNAc)5(Hex)4(NeuAc)2_8257:0:1000.00
1	Target		TRUE	AQEVAGS(+1062.39)AEVK	(HexNAc)3(Hex)1(NeuAc)1	60672	OLink	TRUE	84.61	132.11	37.1	2149.94	1062.39	11	-1	1075.97	2	14.3862	4.89E4	8320	20250611_OE480_NOFAIMS_LY_zhangqiqi_PW_Ingel_293F.raw	1	1	231	241	7	237	(HexNAc)3(Hex)1(NeuAc)1_60672:1	S7:(HexNAc)3(Hex)1(NeuAc)1_60672:1:1000.00
1	Target		TRUE	GLQS(+203.08)LTLDQSVR	(HexNAc)1	60001	OLink	TRUE	84.11	124.1	44.12	1518.79	203.079	12	-2.2	760.4	2	34.591	2.24E5	23063	20250611_OE480_NOFAIMS_LY_zhangqiqi_PW_Ingel_293F.raw	1	1	30	41	4	33	(HexNAc)1_60001:1	S4:(HexNAc)1_60001:1:32.28
1	Target		TRUE	GS(+203.08)YSLGIFGGK	(HexNAc)1	60001	OLink	TRUE	69.32	80.23	58.41	1287.63	203.079	11	-1.4	644.824	2	39.8049	1.72E5	27048	20250611_OE480_NOFAIMS_LY_zhangqiqi_PW_Ingel_293F.raw	1	1	220	230	2	221	(HexNAc)1_60001:1	S2:(HexNAc)1_60001:1:32.28
1	Target		TRUE	QGGGSGGGSDGPSQN(+1095.40)ITLTHC(+57.02)K	(HexNAc)3(Hex)3	7903	NLink	TRUE	67.52	51.7	83.34	3209.34	1095.4	22	-3.2	1071.46	3	16.0681	5.99E5	9491	20250611_OE480_NOFAIMS_LY_zhangqiqi_PW_Ingel_293F.raw	1	1	255	276	15	269	Carbamidomethylation;(HexNAc)3(Hex)3_7903:0	N15:(HexNAc)3(Hex)3_7903:0:1000.00
1	Target		TRUE	QGGGSGGGSDGPSQN(+1809.66)ITLTHC(+57.02)K	(HexNAc)5(Hex)4(Fuc)1	8094	NLink	TRUE	65.1	54.2	76	3923.61	1809.66	22	0.5	1308.88	3	16.3653	1.46E6	9746	20250611_OE480_NOFAIMS_LY_zhangqiqi_PW_Ingel_293F.raw	1	1	255	276	15	269	Carbamidomethylation;(HexNAc)5(Hex)4(Fuc)1_8094:0	N15:(HexNAc)5(Hex)4(Fuc)1_8094:0:1000.00
1	Target		TRUE	IGDIAGEHTS(+1141.36)FDKLPEGGR	(HexNAc)1(Hex)2(NeuGc)2	60691	OLink	TRUE	63.02	86.44	39.6	3139.35	1141.36	19	-10.1	1047.45	3	33.6582		22449	20250611_OE480_NOFAIMS_LY_zhangqiqi_PW_Ingel_293F.raw	0	0	131	149	10	140	(HexNAc)1(Hex)2(NeuGc)2_60691:1	S10:(HexNAc)1(Hex)2(NeuGc)2_60691:1:0.00
1	Target		TRUE	QGGGSGGGSDGPSQN(+1216.42)ITLTHC(+57.02)K	(HexNAc)2(Hex)5	2	NLink	TRUE	62.32	30.5	94.15	3330.37	1216.42	22	-0.6	1111.13	3	15.7435	1.31E6	9118	20250611_OE480_NOFAIMS_LY_zhangqiqi_PW_Ingel_293F.raw	2	2	255	276	15	269	Carbamidomethylation;(HexNAc)2(Hex)5_2:0	N15:(HexNAc)2(Hex)5_2:0:1000.00
1	Target		TRUE	AQEVAGS(+203.08)AEVK	(HexNAc)1	60001	OLink	TRUE	62.03	91.08	32.98	1290.63	203.079	11	0.2	646.323	2	9.5671	2E6	4688	20250611_OE480_NOFAIMS_LY_zhangqiqi_PW_Ingel_293F.raw	1	1	231	241	7	237	(HexNAc)1_60001:1	S7:(HexNAc)1_60001:1:1000.00
1	Target		TRUE	QGGGSGGGSDGPSQN(+1971.72)ITLTHC(+57.02)K	(HexNAc)5(Hex)5(Fuc)1	366	NLink	TRUE	61.91	40.41	83.41	4085.66	1971.72	22	6.8	1362.57	3	16.2944	1E6	9590	20250611_OE480_NOFAIMS_LY_zhangqiqi_PW_Ingel_293F.raw	1	1	255	276	15	269	Carbamidomethylation;(HexNAc)5(Hex)5(Fuc)1_366:0	N15:(HexNAc)5(Hex)5(Fuc)1_366:0:1000.00
1	Target		TRUE	QS(+1141.36)HSALTAFQTEQIQDSEHSGK	(HexNAc)1(Hex)2(NeuGc)2	60691	OLink	TRUE	58.21	27.44	88.98	3569.49	1141.36	22	-7.6	1190.83	3	30.8637		20345	20250611_OE480_NOFAIMS_LY_zhangqiqi_PW_Ingel_293F.raw	0	0	101	122	2	102	(HexNAc)1(Hex)2(NeuGc)2_60691:1	S2:(HexNAc)1(Hex)2(NeuGc)2_60691:1:14.04
1	Target		TRUE	LT(+203.08)YTIDFAAK	(HexNAc)1	60001	OLink	TRUE	55.56	67.93	43.2	1344.68	203.079	10	-3.3	673.346	2	39.9734	4.1E5	27230	20250611_OE480_NOFAIMS_LY_zhangqiqi_PW_Ingel_293F.raw	1	1	166	175	2	167	(HexNAc)1_60001:1	T2:(HexNAc)1_60001:1:26.31
1	Target		TRUE	GS(+453.15)YS(+494.17)LGIFGGK	(Hex)1(NeuAc)1;(HexNAc)1(NeuAc)1	60577; 60002	OLink	TRUE	54.79	79.85	29.72	2031.88	453.1479;494.1749	11	-1.6	1016.94	2	50.9614	1.56E4	35478	20250611_OE480_NOFAIMS_LY_zhangqiqi_PW_Ingel_293F.raw	1	1	220	230	2_4	221_223	(Hex)1(NeuAc)1_60577:1;(HexNAc)1(NeuAc)1_60002:1	S2:(Hex)1(NeuAc)1_60577:1:0.00;S4:(HexNAc)1(NeuAc)1_60002:1:0.00
1	Target		TRUE	AQEVAGS(+656.23)AEVK	(HexNAc)1(Hex)1(NeuAc)1	60006	OLink	TRUE	48.36	73.98	22.74	1743.78	656.227	11	-1.4	872.895	2	13.7635	3.85E4	7805	20250611_OE480_NOFAIMS_LY_zhangqiqi_PW_Ingel_293F.raw	1	1	231	241	7	237	(HexNAc)1(Hex)1(NeuAc)1_60006:1	S7:(HexNAc)1(Hex)1(NeuAc)1_60006:1:1000.00
1	Target		TRUE	QGGGSGGGSDGPSQN(+2100.76)ITLTHC(+57.02)K	(HexNAc)5(Hex)4(Fuc)1(NeuAc)1	481	NLink	TRUE	48.24	48.82	47.67	4214.7	2100.76	22	-0.4	1405.91	3	19.6198	2.74E6	11929	20250611_OE480_NOFAIMS_LY_zhangqiqi_PW_Ingel_293F.raw	1	1	255	276	15	269	Carbamidomethylation;(HexNAc)5(Hex)4(Fuc)1(NeuAc)1_481:0	N15:(HexNAc)5(Hex)4(Fuc)1(NeuAc)1_481:0:1000.00
1	Target		TRUE	GLQS(+203.08)LTLDQSVRK	(HexNAc)1	60001	OLink	TRUE	43.66	37.16	50.16	1646.88	203.079	13	-0.5	549.968	3	27.2106	4.11E4	17571	20250611_OE480_NOFAIMS_LY_zhangqiqi_PW_Ingel_293F.raw	1	1	30	42	4	33	(HexNAc)1_60001:1	S4:(HexNAc)1_60001:1:32.28
1	Target		TRUE	QGGGSGGGSDGPSQN(+2042.72)ITLTHC(+57.02)K	(HexNAc)4(Hex)4(NeuAc)2	429	NLink	TRUE	43.29	86.58	0	4156.66	2042.72	22	-2.8	1044.43	4	19.5524	6.26E5	11935	20250611_OE480_NOFAIMS_LY_zhangqiqi_PW_Ingel_293F.raw	2	2	255	276	15	269	Carbamidomethylation;(HexNAc)4(Hex)4(NeuAc)2_429:0	N15:(HexNAc)4(Hex)4(NeuAc)2_429:0:1000.00
1	Target		TRUE	HAVIS(+203.08)GSVLYNQAEK	(HexNAc)1	60001	OLink	TRUE	42.12	26.73	57.5	1817.92	203.079	15	-1	909.964	2	23.5403	5.04E4	14873	20250611_OE480_NOFAIMS_LY_zhangqiqi_PW_Ingel_293F.raw	1	1	205	219	5	209	(HexNAc)1_60001:1	S5:(HexNAc)1_60001:1:11.10
1	Target		TRUE	QGGGSGGGSDGPSQN(+1501.55)ITLTHC(+57.02)K	(HexNAc)5(Hex)3	75	NLink	TRUE	41.49	23.22	59.77	3615.5	1501.55	22	-1.8	1206.51	3	15.6936	4.23E5	9202	20250611_OE480_NOFAIMS_LY_zhangqiqi_PW_Ingel_293F.raw	1	1	255	276	15	269	Carbamidomethylation;(HexNAc)5(Hex)3_75:0	N15:(HexNAc)5(Hex)3_75:0:1000.00
1	Target		TRUE	QGGGSGGGSDGPSQN(+1298.48)ITLTHC(+57.02)K	(HexNAc)4(Hex)3	45	NLink	TRUE	41.2	22.06	60.33	3412.42	1298.48	22	-2.7	1139.15	3	15.8577	5.97E5	9328	20250611_OE480_NOFAIMS_LY_zhangqiqi_PW_Ingel_293F.raw	1	1	255	276	15	269	Carbamidomethylation;(HexNAc)4(Hex)3_45:0	N15:(HexNAc)4(Hex)3_45:0:1000.00
1	Target		TRUE	GT(+203.08)AFGSDDAGGK	(HexNAc)1	60001	OLink	TRUE	40.93	39.18	42.68	1284.55	203.079	12	-0.4	643.281	2	11.5369	4.71E4	6159	20250611_OE480_NOFAIMS_LY_zhangqiqi_PW_Ingel_293F.raw	1	1	154	165	2	155	(HexNAc)1_60001:1	T2:(HexNAc)1_60001:1:49.79
1	Target		TRUE	QGGGSGGGSDGPSQN(+1880.67)ITLTHC(+57.02)K	(HexNAc)4(Hex)3(NeuAc)2	275	NLink	TRUE	40.03	16.33	63.74	3994.61	1880.67	22	-1.7	1337.88	3	19.7079	2.99E5	12149	20250611_OE480_NOFAIMS_LY_zhangqiqi_PW_Ingel_293F.raw	1	1	255	276	15	269	Carbamidomethylation;(HexNAc)4(Hex)3(NeuAc)2_275:0	N15:(HexNAc)4(Hex)3(NeuAc)2_275:0:1000.00
1	Target		TRUE	QGGGSGGGSDGPSQN(+1460.53)ITLTHC(+57.02)K	(HexNAc)4(Hex)4	72	NLink	TRUE	26.69	22.88	30.5	3574.47	1460.53	22	0	1192.5	3	15.814	8.39E4	9277	20250611_OE480_NOFAIMS_LY_zhangqiqi_PW_Ingel_293F.raw	1	1	255	276	15	269	Carbamidomethylation;(HexNAc)4(Hex)4_72:0	N15:(HexNAc)4(Hex)4_72:0:1000.00
1	Target		TRUE	AQEVAGS(+365.13)AEVK	(HexNAc)1(Hex)1	60003	OLink	TRUE	21.94	16.98	26.91	1452.68	365.132	11	-1.4	727.348	2	8.843	1.86E5	4195	20250611_OE480_NOFAIMS_LY_zhangqiqi_PW_Ingel_293F.raw	1	1	231	241	7	237	(HexNAc)1(Hex)1_60003:1	S7:(HexNAc)1(Hex)1_60003:1:1000.00
1	Target		TRUE	IGDIAGEHTS(+656.23)FDKLPEGGR	(HexNAc)1(Hex)1(NeuAc)1	60006	OLink	TRUE	18.53	16.59	20.46	2654.21	656.227	19	-2.2	885.741	3	30.3824		19973	20250611_OE480_NOFAIMS_LY_zhangqiqi_PW_Ingel_293F.raw	0	0	131	149	10	140	(HexNAc)1(Hex)1(NeuAc)1_60006:1	S10:(HexNAc)1(Hex)1(NeuAc)1_60006:1:0.00
1	Target		TRUE	QGGGSGGGSDGPSQN(+2448.88)ITLTHC(+57.02)K	(HexNAc)6(Hex)4(NeuAc)2	994	NLink	TRUE	15.65	31.31	0	4562.82	2448.88	22	-2.7	1145.97	4	19.1477	6.81E5	11642	20250611_OE480_NOFAIMS_LY_zhangqiqi_PW_Ingel_293F.raw	1	1	255	276	15	269	Carbamidomethylation;(HexNAc)6(Hex)4(NeuAc)2_994:0	N15:(HexNAc)6(Hex)4(NeuAc)2_994:0:1000.00
1	Target		TRUE	QGGGSGGGSDGPSQN(+1751.62)ITLTHC(+57.02)K	(HexNAc)4(Hex)4(NeuAc)1	175	NLink	TRUE	9.58	19.16	0	3865.57	1751.62	22	-0.1	1289.19	3	19.601	3.14E4	12066	20250611_OE480_NOFAIMS_LY_zhangqiqi_PW_Ingel_293F.raw	1	1	255	276	15	269	Carbamidomethylation;(HexNAc)4(Hex)4(NeuAc)1_175:0	N15:(HexNAc)4(Hex)4(NeuAc)1_175:0:1000.00
1	Target		TRUE	QGGGSGGGSDGPSQN(+1216.42)ITLTHC(+57.02)KGDSC(+57.02)SGNNFLDEEVQLK	(HexNAc)2(Hex)5	2	NLink	TRUE	8.01	16.03	0	5223.19	1216.42	39	-0.4	1306.55	4	35.4699		23787	20250611_OE480_NOFAIMS_LY_zhangqiqi_PW_Ingel_293F.raw	0	0	255	293	15	269	Carbamidomethylation;Carbamidomethylation;(HexNAc)2(Hex)5_2:0	N15:(HexNAc)2(Hex)5_2:0:0.00
1	Target		TRUE	QGGGSGGGSDGPSQN(+2528.88)ITLTHC(+57.02)K	(HexNAc)4(Hex)7(NeuAc)2	1159	NLink	TRUE	5.07	10.15	0	4642.82	2528.88	22	6.5	1166.23	4	19.2907		11826	20250611_OE480_NOFAIMS_LY_zhangqiqi_PW_Ingel_293F.raw	0	0	255	276	15	269	Carbamidomethylation;(HexNAc)4(Hex)7(NeuAc)2_1159:0	N15:(HexNAc)4(Hex)7(NeuAc)2_1159:0:1000.00
1	Target		TRUE	QGGGSGGGSDGPSQN(+2270.79)ITLTHC(+57.02)K	(HexNAc)4(Hex)9	735	NLink	TRUE	3.44	6.89	0	4384.73	2270.79	22	7.5	1468.27	3	19.2827	5.15E5	11721	20250611_OE480_NOFAIMS_LY_zhangqiqi_PW_Ingel_293F.raw	1	1	255	276	15	269	Carbamidomethylation;(HexNAc)4(Hex)9_735:0	N15:(HexNAc)4(Hex)9_735:0:1000.00
1	Target		TRUE	QGGGSGGGSDGPSQN(+1913.68)ITLTHC(+57.02)K	(HexNAc)4(Hex)5(NeuAc)1	294	NLink	TRUE	1.28	2.56	0	4027.62	1913.68	22	-0.4	1343.88	3	19.3685		11887	20250611_OE480_NOFAIMS_LY_zhangqiqi_PW_Ingel_293F.raw	0	0	255	276	15	269	Carbamidomethylation;(HexNAc)4(Hex)5(NeuAc)1_294:0	N15:(HexNAc)4(Hex)5(NeuAc)1_294:0:1000.00
1	Target		TRUE	QGGGSGGGSDGPSQN(+892.32)ITLTHC(+57.02)K	(HexNAc)2(Hex)3	1	NLink	TRUE	0.51	1.02	0	3006.26	892.316	22	0.8	1003.1	3	16.2134	1.22E4	9679	20250611_OE480_NOFAIMS_LY_zhangqiqi_PW_Ingel_293F.raw	1	1	255	276	15	269	Carbamidomethylation;(HexNAc)2(Hex)3_1:0	N15:(HexNAc)2(Hex)3_1:0:1000.00
murine-derived VB16T13
OLink
spec	peptide	modinfo	glycan(H,N,A,F)	formula	glysite	charge	theo_ion	matched_ion	H	N	A	F
20260206_OE480_GLM_zhangqiqi_PW_ingel_VB16T13_A07.4833.4833.2.0.dta	AQEVAGSAEVK		1,1,0,0	H(1)N(1)	7	2	Y-N(1);Y0;M;b1;b2;b3;b4;b5;b6;b7;b8;b9;b10;y10;y9;y8;y7;y6;y5;y4;y3;y2;y1;b$7;b$8;b$9;b$10;y$10;y$9;y$8;y$7;y$6;y$5;Y$;b7-N(1);b8-N(1);b9-N(1);b10-N(1);y10-N(1);y9-N(1);y8-N(1);y7-N(1);y6-N(1);y5-N(1);	Y0+1=1088.557,49941.6;b2+1=200.103,7192.1;b3+1=329.146,5237.1;y9+1=889.462,5904.8;y8+1=760.419,4042.9;y7+1=661.351,4439.3;y6+1=590.314,3221.7;y7-N(1)+1=864.429,3993.9	366.14=2673.5	138.05=7024.5;168.07=6640.3;186.08=19738.8;204.09=25752.9
20260206_OE480_GLM_zhangqiqi_PW_ingel_VB16T13_A07.4852.4852.2.0.dta	AQEVAGSAEVK		1,1,0,0	H(1)N(1)	7	2	Y-N(1);Y0;M;b1;b2;b3;b4;b5;b6;b7;b8;b9;b10;y10;y9;y8;y7;y6;y5;y4;y3;y2;y1;b$7;b$8;b$9;b$10;y$10;y$9;y$8;y$7;y$6;y$5;Y$;b7-N(1);b8-N(1);b9-N(1);b10-N(1);y10-N(1);y9-N(1);y8-N(1);y7-N(1);y6-N(1);y5-N(1);	Y0+1=1088.552,8556.8;b2+1=200.103,4863.1;b3+1=329.145,2014.9;y9+1=889.462,2000.3;y7+1=661.355,2840.1	366.14=1750.7	138.05=3396.0;186.08=12277.0;204.09=14206.7
20260206_OE480_GLM_zhangqiqi_PW_ingel_VB16T13_A07.5294.5294.2.0.dta	AQEVAGSAEVK		0,1,0,0	N(1)	7	2	Y-N(1);Y0;M;b1;b2;b3;b4;b5;b6;b7;b8;b9;b10;y10;y9;y8;y7;y6;y5;y4;y3;y2;y1;b$7;b$8;b$9;b$10;y$10;y$9;y$8;y$7;y$6;y$5;Y$;b7-N(1);b8-N(1);b9-N(1);b10-N(1);y10-N(1);y9-N(1);y8-N(1);y7-N(1);y6-N(1);y5-N(1);	Y0+1=1088.555,24535.9;M+2=646.311,10242.4;b2+1=200.103,6109.5;b3+1=329.146,2435.7;b4+1=428.213,1904.8;y9+1=889.462,5021.4;y8+1=760.420,4643.9;y7+1=661.351,4730.0;y6+1=590.315,3324.3;y7-N(1)+1=864.429,1761.0		138.05=6911.9;168.07=1808.1;186.08=10480.9;204.09=8385.9
20260206_OE480_GLM_zhangqiqi_PW_ingel_VB16T13_A07.9712.9712.3.0.dta	QGGGSGGGSDGPSQJITLTHCK	21,Carbamidomethyl[C];	5,5,0,1	H(5)N(5)F(1)	5	3	Y-N(1)F(1);Y-H(3)N(2);Y-N(2)F(1);Y-N(1);Y-H(2)N(2);Y-H(1)N(2);Y-N(2);Y0;M;b1;b2;b3;b4;b5;b6;b7;b8;b9;b10;b11;b12;b13;b14;b15;b16;b17;b18;b19;b20;b21;y21;y20;y19;y18;y17;y16;y15;y14;y13;y12;y11;y10;y9;y8;y7;y6;y5;y4;y3;y2;y1;b$5;b$6;b$7;b$8;b$9;b$10;b$11;b$12;b$13;b$14;b$15;b$16;b$17;b$18;b$19;b$20;b$21;y$21;y$20;y$19;y$18;Y$;b5-N(1);b6-N(1);b7-N(1);b8-N(1);b9-N(1);b10-N(1);b11-N(1);b12-N(1);b13-N…	Y-N(1)+1=2318.020,2571.4;Y-N(2)F(1)+2=1334.082,4088.2;Y-N(1)+2=1159.514,14345.1;Y-H(1)N(2)+2=1342.085,5551.0;Y-N(2)+2=1261.063,7327.7;b10+1=760.288,4081.7;y6+1=759.380,3980.7;y4+1=545.250,3460.6	366.14=24513.2	138.05=24513.2;168.07=24513.2;186.08=24513.2;204.09=24513.2
20260206_OE480_GLM_zhangqiqi_PW_ingel_VB16T13_A07.9837.9837.3.0.dta	QGGGSGGGSDGPSQJITLTHCK	21,Carbamidomethyl[C];	4,5,0,1	H(4)N(5)F(1)	5	3	Y-N(1)F(1);Y-H(3)N(2);Y-N(2)F(1);Y-N(1);Y-H(2)N(2);Y-H(1)N(2);Y-N(2);Y0;M;b1;b2;b3;b4;b5;b6;b7;b8;b9;b10;b11;b12;b13;b14;b15;b16;b17;b18;b19;b20;b21;y21;y20;y19;y18;y17;y16;y15;y14;y13;y12;y11;y10;y9;y8;y7;y6;y5;y4;y3;y2;y1;b$5;b$6;b$7;b$8;b$9;b$10;b$11;b$12;b$13;b$14;b$15;b$16;b$17;b$18;b$19;b$20;b$21;y$21;y$20;y$19;y$18;Y$;b5-N(1);b6-N(1);b7-N(1);b8-N(1);b9-N(1);b10-N(1);b11-N(1);b12-N(1);b13-N…	Y-N(1)+2=1159.520,18716.8;Y-N(2)+2=1261.055,10206.8;Y0+2=1057.989,4218.1;b10+1=760.286,5303.7;y6+1=759.381,4309.9;y4+1=545.248,4317.1;y3+1=444.200,4212.3;y2+1=307.143,2136.9;Y$+2=1099.503,3247.6	366.14=24656.8	138.05=24656.8;168.07=24656.8;186.08=24656.8;204.09=24656.8
20260206_OE480_GLM_zhangqiqi_PW_ingel_VB16T13_A07.10000.10000.3.0.dta	QGGGSGGGSDGPSQJITLTHCK	21,Carbamidomethyl[C];	5,5,0,1	H(5)N(5)F(1)	5	3	Y-N(1)F(1);Y-H(3)N(2);Y-N(2)F(1);Y-N(1);Y-H(2)N(2);Y-H(1)N(2);Y-N(2);Y0;M;b1;b2;b3;b4;b5;b6;b7;b8;b9;b10;b11;b12;b13;b14;b15;b16;b17;b18;b19;b20;b21;y21;y20;y19;y18;y17;y16;y15;y14;y13;y12;y11;y10;y9;y8;y7;y6;y5;y4;y3;y2;y1;b$5;b$6;b$7;b$8;b$9;b$10;b$11;b$12;b$13;b$14;b$15;b$16;b$17;b$18;b$19;b$20;b$21;y$21;y$20;y$19;y$18;Y$;b5-N(1);b6-N(1);b7-N(1);b8-N(1);b9-N(1);b10-N(1);b11-N(1);b12-N(1);b13-N…	Y-N(2)F(1)+2=1334.078,2673.5;Y-N(1)+2=1159.516,5968.9;Y-N(2)+2=1261.064,2548.6;y6+1=759.385,2366.8	366.14=6565.8	138.05=6565.8;168.07=6565.8;186.08=6565.8;204.09=6565.8
20260206_OE480_GLM_zhangqiqi_PW_ingel_VB16T13_A07.12402.12402.3.0.dta	QGGGSGGGSDGPSQJITLTHCK	21,Carbamidomethyl[C];	4,5,0,3	H(4)N(5)F(3)	5	3	Y-N(1)F(1);Y-H(3)N(2);Y-N(2)F(1);Y-N(1);Y-H(2)N(2);Y-H(1)N(2);Y-N(2);Y0;M;b1;b2;b3;b4;b5;b6;b7;b8;b9;b10;b11;b12;b13;b14;b15;b16;b17;b18;b19;b20;b21;y21;y20;y19;y18;y17;y16;y15;y14;y13;y12;y11;y10;y9;y8;y7;y6;y5;y4;y3;y2;y1;b$5;b$6;b$7;b$8;b$9;b$10;b$11;b$12;b$13;b$14;b$15;b$16;b$17;b$18;b$19;b$20;b$21;y$21;y$20;y$19;y$18;Y$;b5-N(1);b6-N(1);b7-N(1);b8-N(1);b9-N(1);b10-N(1);b11-N(1);b12-N(1);b13-N…	Y-N(2)F(1)+2=1334.073,2653.4;Y-N(1)+2=1159.526,5208.1;Y0+2=1057.973,2300.6;b10+1=760.280,3935.9;y4+1=545.252,2045.1;y3+1=444.209,1840.0	325.11=3865.4;366.14=17165.2	138.05=17165.2;168.07=17165.2;186.08=17165.2;204.09=17165.2
20260206_OE480_GLM_zhangqiqi_PW_ingel_VB16T13_A07.28831.28831.2.3.dta	LKNDKVSR		0,1,0,0	N(1)	7	2	Y-N(1);Y0;M;b1;b2;b3;b4;b5;b6;b7;y7;y6;y5;y4;y3;y2;y1;b$7;y$7;y$6;y$5;y$4;y$3;y$2;Y$;b7-N(1);y7-N(1);y6-N(1);y5-N(1);y4-N(1);y3-N(1);y2-N(1);	y1+1=175.119,4748.2;y7-N(1)+1=1049.554,7553.0		204.08=1598.5
murine-derived VB16T13
NLink
spec	peptide	modinfo	glycan(H,N,A,G,F)	formula	glysite	charge	theo_ion	matched_ion	H	N	A	G	F
20260206_OE480_GLM_zhangqiqi_PW_ingel_VB16T13_A07.9111.9111.3.0.dta	QGGGSGGGSDGPSQJITLTHCK	21,Carbamidomethyl[C];	8,2,0,0,0	H(8)N(2)	15	3	Y-N(2);Y-N(1);Y-H(3)N(2);Y-H(1)N(2);Y-H(2)N(2);Y0;M;b1;b2;b3;b4;b5;b6;b7;b8;b9;b10;b11;b12;b13;b14;b15;b16;b17;b18;b19;b20;b21;y21;y20;y19;y18;y17;y16;y15;y14;y13;y12;y11;y10;y9;y8;y7;y6;y5;y4;y3;y2;y1;b$15;b$16;b$17;b$18;b$19;b$20;b$21;y$21;y$20;y$19;y$18;y$17;y$16;y$15;y$14;y$13;y$12;y$11;y$10;y$9;y$8;Y$;b15-N(1);b16-N(1);b17-N(1);b18-N(1);b19-N(1);b20-N(1);b21-N(1);y21-N(1);y20-N(1);y19-N(1);y…	Y-N(2)+2=1261.057,5246.6;Y-N(1)+2=1159.518,26487.6;Y-H(1)N(2)+2=1342.086,3280.0;b10+1=760.286,4683.0;y6+1=759.380,4454.2;y4+1=545.251,4732.2;y3+1=444.204,2334.5;y2+1=307.143,2739.2	145.05=29033.9;163.06=36755.3;366.14=6978.3	138.05=20651.3;168.07=15960.2;186.08=8044.6;204.09=34959.7
20260206_OE480_GLM_zhangqiqi_PW_ingel_VB16T13_A07.9196.9196.3.0.dta	QGGGSGGGSDGPSQJITLTHCK	21,Carbamidomethyl[C];	7,2,0,0,0	H(7)N(2)	15	3	Y-N(2);Y-N(1);Y-H(3)N(2);Y-H(1)N(2);Y-H(2)N(2);Y0;M;b1;b2;b3;b4;b5;b6;b7;b8;b9;b10;b11;b12;b13;b14;b15;b16;b17;b18;b19;b20;b21;y21;y20;y19;y18;y17;y16;y15;y14;y13;y12;y11;y10;y9;y8;y7;y6;y5;y4;y3;y2;y1;b$15;b$16;b$17;b$18;b$19;b$20;b$21;y$21;y$20;y$19;y$18;y$17;y$16;y$15;y$14;y$13;y$12;y$11;y$10;y$9;y$8;Y$;b15-N(1);b16-N(1);b17-N(1);b18-N(1);b19-N(1);b20-N(1);b21-N(1);y21-N(1);y20-N(1);y19-N(1);y…	Y-N(2)+2=1261.057,3188.0;Y-N(1)+2=1159.515,15296.1;Y0+2=1057.985,2994.9;y6+1=759.378,3543.5;y4+1=545.250,3368.6;Y$+2=1099.499,2223.7;y20-N(1)+2=1066.983,2492.6	145.05=16274.1;163.06=19714.7;325.11=2396.5;366.14=5551.0	138.05=13282.2;168.07=9832.9;186.08=5935.5;204.09=28874.0
20260206_OE480_GLM_zhangqiqi_PW_ingel_VB16T13_A07.9203.9203.3.0.dta	QGGGSGGGSDGPSQJITLTHCK	21,Carbamidomethyl[C];	8,2,0,0,0	H(8)N(2)	15	3	Y-N(2);Y-N(1);Y-H(3)N(2);Y-H(1)N(2);Y-H(2)N(2);Y0;M;b1;b2;b3;b4;b5;b6;b7;b8;b9;b10;b11;b12;b13;b14;b15;b16;b17;b18;b19;b20;b21;y21;y20;y19;y18;y17;y16;y15;y14;y13;y12;y11;y10;y9;y8;y7;y6;y5;y4;y3;y2;y1;b$15;b$16;b$17;b$18;b$19;b$20;b$21;y$21;y$20;y$19;y$18;y$17;y$16;y$15;y$14;y$13;y$12;y$11;y$10;y$9;y$8;Y$;b15-N(1);b16-N(1);b17-N(1);b18-N(1);b19-N(1);b20-N(1);b21-N(1);y21-N(1);y20-N(1);y19-N(1);y…	Y-N(1)+1=2318.013,2844.3;Y-N(2)+2=1261.055,5880.2;Y-N(1)+2=1159.521,21836.7;Y-H(1)N(2)+2=1342.091,7301.1;Y0+2=1057.979,5602.1;b5+1=387.165,1870.7;b10+1=760.285,5891.7;y6+1=759.378,9634.4;y4+1=545.249,8233.4;y3+1=444.202,3582.7;y2+1=307.143,4843.5;y12-N(1)+1=1558.762,3492.7	145.05=55894.1;163.06=67009.4;325.11=3664.8;366.14=13605.2	138.05=37186.9;168.07=26137.3;186.08=12562.6;204.09=74159.9
20260206_OE480_GLM_zhangqiqi_PW_ingel_VB16T13_A07.9236.9236.3.0.dta	QGGGSGGGSDGPSQJITLTHCK	21,Carbamidomethyl[C];	7,2,0,0,0	H(7)N(2)	15	3	Y-N(2);Y-N(1);Y-H(3)N(2);Y-H(1)N(2);Y-H(2)N(2);Y0;M;b1;b2;b3;b4;b5;b6;b7;b8;b9;b10;b11;b12;b13;b14;b15;b16;b17;b18;b19;b20;b21;y21;y20;y19;y18;y17;y16;y15;y14;y13;y12;y11;y10;y9;y8;y7;y6;y5;y4;y3;y2;y1;b$15;b$16;b$17;b$18;b$19;b$20;b$21;y$21;y$20;y$19;y$18;y$17;y$16;y$15;y$14;y$13;y$12;y$11;y$10;y$9;y$8;Y$;b15-N(1);b16-N(1);b17-N(1);b18-N(1);b19-N(1);b20-N(1);b21-N(1);y21-N(1);y20-N(1);y19-N(1);y…	Y-N(2)+2=1261.065,3900.1;Y-N(1)+2=1159.521,24438.5;Y-H(1)N(2)+2=1342.088,4668.2;b10+1=760.289,3958.3;y6+1=759.376,3781.8;y4+1=545.249,3805.5;y3+1=444.200,2010.7;y12-N(1)+1=1558.736,2824.6	145.05=19040.6;163.06=26328.3;325.11=3054.8;366.14=4853.2	138.05=17629.6;168.07=9587.0;186.08=7055.7;204.09=28256.9
20260206_OE480_GLM_zhangqiqi_PW_ingel_VB16T13_A07.9301.9301.3.0.dta	QGGGSGGGSDGPSQJITLTHCK	21,Carbamidomethyl[C];	7,4,0,0,1	H(7)N(4)F(1)	15	3	Y-N(2)F(1);Y-N(1)F(1);Y-H(2)N(3)F(1);Y-N(2);Y-N(1);Y-H(1)N(2);Y-H(3)N(2);Y-H(2)N(2);Y0;M;b1;b2;b3;b4;b5;b6;b7;b8;b9;b10;b11;b12;b13;b14;b15;b16;b17;b18;b19;b20;b21;y21;y20;y19;y18;y17;y16;y15;y14;y13;y12;y11;y10;y9;y8;y7;y6;y5;y4;y3;y2;y1;b$15;b$16;b$17;b$18;b$19;b$20;b$21;y$21;y$20;y$19;y$18;y$17;y$16;y$15;y$14;y$13;y$12;y$11;y$10;y$9;y$8;Y$;b15-N(1);b16-N(1);b17-N(1);b18-N(1);b19-N(1);b20-N(1);…	Y-N(1)+1=2318.027,2782.2;Y-N(2)F(1)+2=1334.063,5705.1;Y-N(1)F(1)+2=1232.551,2064.7;Y-H(2)N(3)F(1)+2=1597.660,2438.7;Y-N(2)+2=1261.058,6950.0;Y-N(1)+2=1159.517,15811.7;Y-H(1)N(2)+2=1342.083,6548.3;Y-H(2)N(2)+2=1423.112,4285.6;Y0+2=1057.979,3563.3;b10+1=760.284,5014.3;y6+1=759.382,3789.7	145.05=2170.8;163.06=2261.4;366.14=23650.4	138.05=26664.4;168.07=26664.4;186.08=23875.6;204.09=26664.4
20260206_OE480_GLM_zhangqiqi_PW_ingel_VB16T13_A07.9309.9309.3.0.dta	QGGGSGGGSDGPSQJITLTHCK	21,Carbamidomethyl[C];	7,4,0,0,1	H(7)N(4)F(1)	15	3	Y-N(2)F(1);Y-N(1)F(1);Y-N(2);Y-N(1);Y-H(3)N(2);Y-H(1)N(2);Y-H(2)N(2);Y0;M;b1;b2;b3;b4;b5;b6;b7;b8;b9;b10;b11;b12;b13;b14;b15;b16;b17;b18;b19;b20;b21;y21;y20;y19;y18;y17;y16;y15;y14;y13;y12;y11;y10;y9;y8;y7;y6;y5;y4;y3;y2;y1;b$15;b$16;b$17;b$18;b$19;b$20;b$21;y$21;y$20;y$19;y$18;y$17;y$16;y$15;y$14;y$13;y$12;y$11;y$10;y$9;y$8;Y$;b15-N(1);b16-N(1);b17-N(1);b18-N(1);b19-N(1);b20-N(1);b21-N(1);y21-N(…	Y-N(1)+1=2318.026,3276.7;Y-N(2)F(1)+2=1334.079,5287.3;Y-N(2)+2=1261.058,5423.6;Y-N(1)+2=1159.518,23877.9;Y-H(3)N(2)+2=1504.133,2255.8;Y-H(2)N(2)+2=1423.110,7540.6;Y0+2=1057.978,2671.2;b10+1=760.287,5163.5;y6+1=759.380,5158.4;y4+1=545.250,5233.2;y3+1=444.201,4423.5;y2+1=307.145,4136.0;Y$+2=1099.488,2627.4	145.05=5399.6;163.06=1995.0;366.14=32399.3	138.05=43246.4;168.07=43246.4;186.08=41285.8;204.09=43246.4
20260206_OE480_GLM_zhangqiqi_PW_ingel_VB16T13_A07.9322.9322.3.0.dta	QGGGSGGGSDGPSQJITLTHCK	21,Carbamidomethyl[C];	7,4,0,0,1	H(7)N(4)F(1)	15	3	Y-N(2)F(1);Y-N(1)F(1);Y-H(1)N(2)F(1);Y-N(2);Y-N(1);Y-H(1)N(2);Y-H(3)N(2);Y-H(2)N(2);Y0;M;b1;b2;b3;b4;b5;b6;b7;b8;b9;b10;b11;b12;b13;b14;b15;b16;b17;b18;b19;b20;b21;y21;y20;y19;y18;y17;y16;y15;y14;y13;y12;y11;y10;y9;y8;y7;y6;y5;y4;y3;y2;y1;b$15;b$16;b$17;b$18;b$19;b$20;b$21;y$21;y$20;y$19;y$18;y$17;y$16;y$15;y$14;y$13;y$12;y$11;y$10;y$9;y$8;Y$;b15-N(1);b16-N(1);b17-N(1);b18-N(1);b19-N(1);b20-N(1);…	Y-N(2)F(1)+2=1334.075,4489.5;Y-H(1)N(2)F(1)+2=1415.115,2405.9;Y-N(1)+2=1159.524,3216.0;Y-H(1)N(2)+2=1342.088,2764.3;b10+1=760.284,3228.4;y6+1=759.386,1749.2;y4+1=545.246,1719.9	163.06=1773.2;325.11=2718.3;366.14=20843.1	138.05=24684.7;168.07=24684.7;186.08=24684.7;204.09=24684.7
20260206_OE480_GLM_zhangqiqi_PW_ingel_VB16T13_A07.9527.9527.3.0.dta	QGGGSGGGSDGPSQJITLTHCK	21,Carbamidomethyl[C];	6,4,0,0,1	H(6)N(4)F(1)	15	3	Y-N(2)F(1);Y-N(1)F(1);Y-N(2);Y-N(1);Y-H(1)N(2);Y-H(3)N(2);Y-H(2)N(2);Y0;M;b1;b2;b3;b4;b5;b6;b7;b8;b9;b10;b11;b12;b13;b14;b15;b16;b17;b18;b19;b20;b21;y21;y20;y19;y18;y17;y16;y15;y14;y13;y12;y11;y10;y9;y8;y7;y6;y5;y4;y3;y2;y1;b$15;b$16;b$17;b$18;b$19;b$20;b$21;y$21;y$20;y$19;y$18;y$17;y$16;y$15;y$14;y$13;y$12;y$11;y$10;y$9;y$8;Y$;b15-N(1);b16-N(1);b17-N(1);b18-N(1);b19-N(1);b20-N(1);b21-N(1);y21-N(…	Y-N(2)F(1)+2=1334.077,5093.3;Y-N(1)+2=1159.517,7775.3;b10+1=760.293,3167.4;y6+1=759.382,2674.9	366.14=23344.2	138.05=23344.2;168.07=23344.2;186.08=23344.2;204.09=23344.2
20260206_OE480_GLM_zhangqiqi_PW_ingel_VB16T13_A07.9561.9561.3.0.dta	QGGGSGGGSDGPSQJITLTHCK	21,Carbamidomethyl[C];	6,4,0,0,1	H(6)N(4)F(1)	15	3	Y-N(2)F(1);Y-N(1)F(1);Y-N(2);Y-N(1);Y-H(3)N(2);Y-H(1)N(2);Y-H(2)N(2);Y0;M;b1;b2;b3;b4;b5;b6;b7;b8;b9;b10;b11;b12;b13;b14;b15;b16;b17;b18;b19;b20;b21;y21;y20;y19;y18;y17;y16;y15;y14;y13;y12;y11;y10;y9;y8;y7;y6;y5;y4;y3;y2;y1;b$15;b$16;b$17;b$18;b$19;b$20;b$21;y$21;y$20;y$19;y$18;y$17;y$16;y$15;y$14;y$13;y$12;y$11;y$10;y$9;y$8;Y$;b15-N(1);b16-N(1);b17-N(1);b18-N(1);b19-N(1);b20-N(1);b21-N(1);y21-N(…	Y-N(1)+1=2318.025,2297.9;Y-N(2)F(1)+2=1334.064,2709.3;Y-N(2)+2=1261.056,6590.9;Y-N(1)+2=1159.521,17852.4;Y-H(3)N(2)+2=1504.130,2585.8;Y-H(1)N(2)+2=1342.086,4524.8;Y-H(2)N(2)+2=1423.102,4056.0;b10+1=760.287,3988.7;y6+1=759.384,3895.6;y4+1=545.250,3377.1;y3+1=444.205,2033.5;Y$+2=1099.499,2498.9	145.05=2135.4;163.06=1842.7;366.14=25757.7	138.05=25757.7;168.07=25757.7;186.08=25757.7;204.09=25757.7
20260206_OE480_GLM_zhangqiqi_PW_ingel_VB16T13_A07.9580.9580.3.0.dta	QGGGSGGGSDGPSQJITLTHCK	21,Carbamidomethyl[C];	5,4,0,0,1	H(5)N(4)F(1)	15	3	Y-N(2)F(1);Y-N(1)F(1);Y-N(2);Y-N(1);Y-H(3)N(2);Y-H(1)N(2);Y-H(2)N(2);Y0;M;b1;b2;b3;b4;b5;b6;b7;b8;b9;b10;b11;b12;b13;b14;b15;b16;b17;b18;b19;b20;b21;y21;y20;y19;y18;y17;y16;y15;y14;y13;y12;y11;y10;y9;y8;y7;y6;y5;y4;y3;y2;y1;b$15;b$16;b$17;b$18;b$19;b$20;b$21;y$21;y$20;y$19;y$18;y$17;y$16;y$15;y$14;y$13;y$12;y$11;y$10;y$9;y$8;Y$;b15-N(1);b16-N(1);b17-N(1);b18-N(1);b19-N(1);b20-N(1);b21-N(1);y21-N(…	Y-N(2)F(1)+2=1334.071,3673.6;Y-N(2)+2=1261.066,4617.0;Y-N(1)+2=1159.524,11563.8;Y0+2=1057.982,2352.6;y3+1=444.202,1876.6;y2+1=307.141,1788.1;y$19+2=978.465,2058.4	366.14=12720.2	138.05=12720.2;168.07=12720.2;186.08=12720.2;204.09=12720.2
20260206_OE480_GLM_zhangqiqi_PW_ingel_VB16T13_A07.9647.9647.3.0.dta	QGGGSGGGSDGPSQJITLTHCK	21,Carbamidomethyl[C];	6,5,0,0,1	H(6)N(5)F(1)	15	3	Y-N(2)F(1);Y-N(1)F(1);Y-N(2);Y-N(1);Y-H(3)N(2);Y-H(1)N(2);Y-H(2)N(2);Y0;M;b1;b2;b3;b4;b5;b6;b7;b8;b9;b10;b11;b12;b13;b14;b15;b16;b17;b18;b19;b20;b21;y21;y20;y19;y18;y17;y16;y15;y14;y13;y12;y11;y10;y9;y8;y7;y6;y5;y4;y3;y2;y1;b$15;b$16;b$17;b$18;b$19;b$20;b$21;y$21;y$20;y$19;y$18;y$17;y$16;y$15;y$14;y$13;y$12;y$11;y$10;y$9;y$8;Y$;b15-N(1);b16-N(1);b17-N(1);b18-N(1);b19-N(1);b20-N(1);b21-N(1);y21-N(…	Y-N(2)+2=1261.056,4961.9;Y-N(1)+2=1159.516,8941.4;b10+1=760.289,2820.1;y6+1=759.377,2193.9	366.14=14081.7	138.05=14081.7;168.07=14081.7;186.08=14081.7;204.09=14081.7
20260206_OE480_GLM_zhangqiqi_PW_ingel_VB16T13_A07.9712.9712.3.0.dta	QGGGSGGGSDGPSQJITLTHCK	21,Carbamidomethyl[C];	5,5,0,0,1	H(5)N(5)F(1)	15	3	Y-N(2)F(1);Y-N(1)F(1);Y-N(2);Y-N(1);Y-H(1)N(2);Y-H(3)N(2);Y-H(2)N(2);Y0;M;b1;b2;b3;b4;b5;b6;b7;b8;b9;b10;b11;b12;b13;b14;b15;b16;b17;b18;b19;b20;b21;y21;y20;y19;y18;y17;y16;y15;y14;y13;y12;y11;y10;y9;y8;y7;y6;y5;y4;y3;y2;y1;b$15;b$16;b$17;b$18;b$19;b$20;b$21;y$21;y$20;y$19;y$18;y$17;y$16;y$15;y$14;y$13;y$12;y$11;y$10;y$9;y$8;Y$;b15-N(1);b16-N(1);b17-N(1);b18-N(1);b19-N(1);b20-N(1);b21-N(1);y21-N(…	Y-N(1)+1=2318.020,2571.4;Y-N(2)F(1)+2=1334.082,4088.2;Y-N(2)+2=1261.063,7327.7;Y-N(1)+2=1159.514,14345.1;Y-H(1)N(2)+2=1342.085,5551.0;b10+1=760.288,4081.7;y6+1=759.380,3980.7;y4+1=545.250,3460.6;y12-N(1)+1=1558.751,2378.5	366.14=24513.2	138.05=24513.2;168.07=24513.2;186.08=24513.2;204.09=24513.2
20260206_OE480_GLM_zhangqiqi_PW_ingel_VB16T13_A07.9722.9722.3.0.dta	QGGGSGGGSDGPSQJITLTHCK	21,Carbamidomethyl[C];	6,5,0,0,1	H(6)N(5)F(1)	15	3	Y-H(1)N(3);Y-N(2)F(1);Y-N(1)F(1);Y-N(2);Y-N(1);Y-H(2)N(3);Y-H(1)N(2);Y-H(3)N(2);Y-H(2)N(2);Y0;M;b1;b2;b3;b4;b5;b6;b7;b8;b9;b10;b11;b12;b13;b14;b15;b16;b17;b18;b19;b20;b21;y21;y20;y19;y18;y17;y16;y15;y14;y13;y12;y11;y10;y9;y8;y7;y6;y5;y4;y3;y2;y1;b$15;b$16;b$17;b$18;b$19;b$20;b$21;y$21;y$20;y$19;y$18;y$17;y$16;y$15;y$14;y$13;y$12;y$11;y$10;y$9;y$8;Y$;b15-N(1);b16-N(1);b17-N(1);b18-N(1);b19-N(1);b2…	Y-H(1)N(3)+2=1443.614,3296.0;Y-N(2)F(1)+2=1334.077,5111.2;Y-N(1)F(1)+2=1232.544,4094.2;Y-N(2)+2=1261.057,10425.9;Y-N(1)+2=1159.517,18294.7;Y-H(2)N(3)+2=1524.643,2973.0;Y-H(1)N(2)+2=1342.078,5917.0;b10+1=760.282,2819.4;y6+1=759.385,3866.5	366.14=21251.3	138.05=21251.3;168.07=21251.3;186.08=21251.3;204.09=21251.3
20260206_OE480_GLM_zhangqiqi_PW_ingel_VB16T13_A07.9783.9783.3.0.dta	QGGGSGGGSDGPSQJITLTHCK	21,Carbamidomethyl[C];	6,5,0,0,1	H(6)N(5)F(1)	15	3	Y-N(2)F(1);Y-N(1)F(1);Y-N(2);Y-N(1);Y-H(3)N(2);Y-H(1)N(2);Y-H(2)N(2);Y0;M;b1;b2;b3;b4;b5;b6;b7;b8;b9;b10;b11;b12;b13;b14;b15;b16;b17;b18;b19;b20;b21;y21;y20;y19;y18;y17;y16;y15;y14;y13;y12;y11;y10;y9;y8;y7;y6;y5;y4;y3;y2;y1;b$15;b$16;b$17;b$18;b$19;b$20;b$21;y$21;y$20;y$19;y$18;y$17;y$16;y$15;y$14;y$13;y$12;y$11;y$10;y$9;y$8;Y$;b15-N(1);b16-N(1);b17-N(1);b18-N(1);b19-N(1);b20-N(1);b21-N(1);y21-N(…	Y-N(2)+2=1261.052,5396.7;Y-N(1)+2=1159.515,17820.7;Y-H(1)N(2)+2=1342.088,2437.4;Y0+2=1057.973,3350.5;b2+1=186.086,3266.8;b10+1=760.284,4023.3;y6+1=759.383,2844.0;y4+1=545.248,2959.5	145.05=2723.9;163.06=1976.2;325.11=2990.3;366.14=24922.0	138.05=24922.0;168.07=24922.0;186.08=24922.0;204.09=24922.0
20260206_OE480_GLM_zhangqiqi_PW_ingel_VB16T13_A07.9837.9837.3.0.dta	QGGGSGGGSDGPSQJITLTHCK	21,Carbamidomethyl[C];	4,5,0,0,1	H(4)N(5)F(1)	15	3	Y-N(2)F(1);Y-N(1)F(1);Y-N(2);Y-N(1);Y-H(3)N(2);Y-H(1)N(2);Y-H(2)N(2);Y0;M;b1;b2;b3;b4;b5;b6;b7;b8;b9;b10;b11;b12;b13;b14;b15;b16;b17;b18;b19;b20;b21;y21;y20;y19;y18;y17;y16;y15;y14;y13;y12;y11;y10;y9;y8;y7;y6;y5;y4;y3;y2;y1;b$15;b$16;b$17;b$18;b$19;b$20;b$21;y$21;y$20;y$19;y$18;y$17;y$16;y$15;y$14;y$13;y$12;y$11;y$10;y$9;y$8;Y$;b15-N(1);b16-N(1);b17-N(1);b18-N(1);b19-N(1);b20-N(1);b21-N(1);y21-N(…	Y-N(2)+2=1261.055,10206.8;Y-N(1)+2=1159.520,18716.8;Y0+2=1057.989,4218.1;b10+1=760.286,5303.7;y6+1=759.381,4309.9;y4+1=545.248,4317.1;y3+1=444.200,4212.3;y2+1=307.143,2136.9;Y$+2=1099.503,3247.6	366.14=24656.8	138.05=24656.8;168.07=24656.8;186.08=24656.8;204.09=24656.8
20260206_OE480_GLM_zhangqiqi_PW_ingel_VB16T13_A07.10000.10000.3.0.dta	QGGGSGGGSDGPSQJITLTHCK	21,Carbamidomethyl[C];	5,5,0,0,1	H(5)N(5)F(1)	15	3	Y-N(2)F(1);Y-N(1)F(1);Y-N(2);Y-N(1);Y-H(1)N(2);Y-H(3)N(2);Y-H(2)N(2);Y0;M;b1;b2;b3;b4;b5;b6;b7;b8;b9;b10;b11;b12;b13;b14;b15;b16;b17;b18;b19;b20;b21;y21;y20;y19;y18;y17;y16;y15;y14;y13;y12;y11;y10;y9;y8;y7;y6;y5;y4;y3;y2;y1;b$15;b$16;b$17;b$18;b$19;b$20;b$21;y$21;y$20;y$19;y$18;y$17;y$16;y$15;y$14;y$13;y$12;y$11;y$10;y$9;y$8;Y$;b15-N(1);b16-N(1);b17-N(1);b18-N(1);b19-N(1);b20-N(1);b21-N(1);y21-N(…	Y-N(2)F(1)+2=1334.078,2673.5;Y-N(2)+2=1261.064,2548.6;Y-N(1)+2=1159.516,5968.9;y6+1=759.385,2366.8	366.14=6565.8	138.05=6565.8;168.07=6565.8;186.08=6565.8;204.09=6565.8
20260206_OE480_GLM_zhangqiqi_PW_ingel_VB16T13_A07.11558.11558.3.0.dta	QGGGSGGGSDGPSQJITLTHCK	21,Carbamidomethyl[C];	6,4,1,0,1	H(6)N(4)A(1)F(1)	15	3	Y-N(2)F(1);Y-N(1)F(1);Y-N(2);Y-N(1);Y-H(1)N(2);Y-H(3)N(2);Y-H(2)N(2);Y0;M;b1;b2;b3;b4;b5;b6;b7;b8;b9;b10;b11;b12;b13;b14;b15;b16;b17;b18;b19;b20;b21;y21;y20;y19;y18;y17;y16;y15;y14;y13;y12;y11;y10;y9;y8;y7;y6;y5;y4;y3;y2;y1;b$15;b$16;b$17;b$18;b$19;b$20;b$21;y$21;y$20;y$19;y$18;y$17;y$16;y$15;y$14;y$13;y$12;y$11;y$10;y$9;y$8;Y$;b15-N(1);b16-N(1);b17-N(1);b18-N(1);b19-N(1);b20-N(1);b21-N(1);y21-N(…	Y-N(2)F(1)+2=1334.082,3300.0;Y-N(2)+2=1261.074,2477.1;Y-H(2)N(2)+2=1423.118,2245.2;b11+2=409.152,1876.2;y6+1=759.383,2228.0;y4+1=545.258,1893.6	145.05=2123.5;366.14=17933.3	138.05=17933.3;168.07=17933.3;186.08=17933.3;204.09=17933.3	274.09=17933.3;292.10=11892.1;657.23=2514.5
20260206_OE480_GLM_zhangqiqi_PW_ingel_VB16T13_A07.11565.11565.4.1.dta	QGGGSGGGSDGPSQJITLTHCK	21,Carbamidomethyl[C];	6,4,1,0,1	H(6)N(4)A(1)F(1)	15	4	Y-N(2)F(1);Y-N(1)F(1);Y-H(4)N(4)A(1)F(1);Y-N(2);Y-N(1);Y-H(1)N(2);Y-H(3)N(2);Y-H(2)N(2);Y0;M;b1;b2;b3;b4;b5;b6;b7;b8;b9;b10;b11;b12;b13;b14;b15;b16;b17;b18;b19;b20;b21;y21;y20;y19;y18;y17;y16;y15;y14;y13;y12;y11;y10;y9;y8;y7;y6;y5;y4;y3;y2;y1;b$15;b$16;b$17;b$18;b$19;b$20;b$21;y$21;y$20;y$19;y$18;y$17;y$16;y$15;y$14;y$13;y$12;y$11;y$10;y$9;y$8;Y$;b15-N(1);b16-N(1);b17-N(1);b18-N(1);b19-N(1);b20-N…	Y-N(2)F(1)+2=1334.083,5768.9;Y-N(1)F(1)+2=1232.547,5208.7;Y-N(2)+2=1261.060,4751.2;Y-N(1)+2=1159.518,25717.9;Y-H(1)N(2)+2=1342.083,7757.5;Y-H(2)N(2)+2=1423.104,6547.4;Y0+2=1057.983,3302.0;y6+1=759.380,3777.6;y4+1=545.252,2060.1;y2+1=307.145,1995.6;Y$+2=1099.502,2505.3	145.05=1822.2;366.14=28289.7	138.05=28289.7;168.07=28289.7;186.08=28289.7;204.09=28289.7	274.09=28289.7;292.10=13076.3;657.23=2191.5
20260206_OE480_GLM_zhangqiqi_PW_ingel_VB16T13_A07.11759.11759.3.0.dta	QGGGSGGGSDGPSQJITLTHCK	21,Carbamidomethyl[C];	5,4,0,0,3	H(5)N(4)F(3)	15	3	Y-N(2)F(1);Y-N(1)F(1);Y-N(2);Y-N(1);Y-H(3)N(2);Y-H(1)N(2);Y-H(2)N(2);Y0;M;b1;b2;b3;b4;b5;b6;b7;b8;b9;b10;b11;b12;b13;b14;b15;b16;b17;b18;b19;b20;b21;y21;y20;y19;y18;y17;y16;y15;y14;y13;y12;y11;y10;y9;y8;y7;y6;y5;y4;y3;y2;y1;b$15;b$16;b$17;b$18;b$19;b$20;b$21;y$21;y$20;y$19;y$18;y$17;y$16;y$15;y$14;y$13;y$12;y$11;y$10;y$9;y$8;Y$;b15-N(1);b16-N(1);b17-N(1);b18-N(1);b19-N(1);b20-N(1);b21-N(1);y21-N(…	Y-N(2)F(1)+2=1334.067,4202.7;Y-N(2)+2=1261.061,2546.1;Y-N(1)+2=1159.516,15942.0;Y-H(1)N(2)+2=1342.077,3273.3;Y-H(2)N(2)+2=1423.116,3222.3;Y0+2=1057.982,3081.8;b10+1=760.286,4750.1;y6+1=759.377,3005.9	366.14=19509.3	138.05=19509.3;168.07=19509.3;186.08=19509.3;204.09=19509.3
20260206_OE480_GLM_zhangqiqi_PW_ingel_VB16T13_A07.11774.11774.3.0.dta	QGGGSGGGSDGPSQJITLTHCK	21,Carbamidomethyl[C];	5,4,0,0,3	H(5)N(4)F(3)	15	3	Y-N(2)F(1);Y-N(1)F(1);Y-N(2);Y-N(1);Y-H(3)N(2);Y-H(1)N(2);Y-H(2)N(2);Y0;M;b1;b2;b3;b4;b5;b6;b7;b8;b9;b10;b11;b12;b13;b14;b15;b16;b17;b18;b19;b20;b21;y21;y20;y19;y18;y17;y16;y15;y14;y13;y12;y11;y10;y9;y8;y7;y6;y5;y4;y3;y2;y1;b$15;b$16;b$17;b$18;b$19;b$20;b$21;y$21;y$20;y$19;y$18;y$17;y$16;y$15;y$14;y$13;y$12;y$11;y$10;y$9;y$8;Y$;b15-N(1);b16-N(1);b17-N(1);b18-N(1);b19-N(1);b20-N(1);b21-N(1);y21-N(…	Y-N(2)F(1)+2=1334.066,2858.0;Y-N(2)+2=1261.063,6552.5;Y-N(1)+2=1159.519,13616.9;Y-H(1)N(2)+2=1342.087,6924.1;Y-H(2)N(2)+2=1423.112,4011.3;Y0+2=1057.983,4017.6;b10+1=760.286,5482.3;y6+1=759.384,3330.2;y4+1=545.254,3141.1;y3+1=444.199,1743.1;Y$+2=1099.502,3070.5	163.06=1874.7;366.14=20003.2	138.05=20003.2;168.07=20003.2;186.08=19419.0;204.09=20003.2
20260206_OE480_GLM_zhangqiqi_PW_ingel_VB16T13_A07.11896.11896.3.0.dta	QGGGSGGGSDGPSQJITLTHCK	21,Carbamidomethyl[C];	5,4,1,0,1	H(5)N(4)A(1)F(1)	15	3	Y-N(2)F(1);Y-N(1)F(1);Y-H(1)N(2)F(1);Y-N(2);Y-N(1);Y-H(1)N(2);Y-H(3)N(2);Y-H(2)N(2);Y0;M;b1;b2;b3;b4;b5;b6;b7;b8;b9;b10;b11;b12;b13;b14;b15;b16;b17;b18;b19;b20;b21;y21;y20;y19;y18;y17;y16;y15;y14;y13;y12;y11;y10;y9;y8;y7;y6;y5;y4;y3;y2;y1;b$15;b$16;b$17;b$18;b$19;b$20;b$21;y$21;y$20;y$19;y$18;y$17;y$16;y$15;y$14;y$13;y$12;y$11;y$10;y$9;y$8;Y$;b15-N(1);b16-N(1);b17-N(1);b18-N(1);b19-N(1);b20-N(1);…	Y-H(1)N(2)F(1)+2=1415.096,2639.6;Y-N(2)+2=1261.053,2397.8;Y-N(1)+2=1159.516,2654.6;b10+1=760.285,3424.1;y4+1=545.245,2505.1	366.14=20838.1	138.05=20838.1;168.07=20838.1;186.08=20838.1;204.09=20838.1	274.09=20838.1;292.10=8487.0
20260206_OE480_GLM_zhangqiqi_PW_ingel_VB16T13_A07.11982.11982.3.0.dta	QGGGSGGGSDGPSQJITLTHCK	21,Carbamidomethyl[C];	5,4,1,0,1	H(5)N(4)A(1)F(1)	15	3	Y-H(3)N(3);Y-N(2)F(1);Y-N(1)F(1);Y-N(2);Y-N(1);Y-H(2)N(3);Y-H(1)N(2);Y-H(3)N(2);Y-H(2)N(2);Y0;M;b1;b2;b3;b4;b5;b6;b7;b8;b9;b10;b11;b12;b13;b14;b15;b16;b17;b18;b19;b20;b21;y21;y20;y19;y18;y17;y16;y15;y14;y13;y12;y11;y10;y9;y8;y7;y6;y5;y4;y3;y2;y1;b$15;b$16;b$17;b$18;b$19;b$20;b$21;y$21;y$20;y$19;y$18;y$17;y$16;y$15;y$14;y$13;y$12;y$11;y$10;y$9;y$8;Y$;b15-N(1);b16-N(1);b17-N(1);b18-N(1);b19-N(1);b2…	Y-N(1)+1=2318.016,5196.3;Y-H(3)N(3)+2=1605.685,2166.2;Y-N(2)F(1)+2=1334.080,7207.7;Y-N(1)F(1)+2=1232.558,3252.7;Y-N(2)+2=1261.064,9858.1;Y-N(1)+2=1159.520,32466.8;Y-H(2)N(3)+2=1524.639,2948.1;Y-H(1)N(2)+2=1342.086,7192.2;Y-H(2)N(2)+2=1423.119,4085.2;Y0+2=1057.978,6055.8;b10+1=760.286,8684.3;y6+1=759.380,7823.7;y5+1=658.333,2911.4;y4+1=545.250,4502.5;y3+1=444.202,2525.6;y2+1=307.143,2186.2;Y$+2=10…	366.14=46734.3	138.05=46734.3;168.07=46734.3;186.08=34224.6;204.09=46734.3	274.09=46734.3;292.10=20729.3;657.24=3007.5
20260206_OE480_GLM_zhangqiqi_PW_ingel_VB16T13_A07.12082.12082.3.0.dta	QGGGSGGGSDGPSQJITLTHCK	21,Carbamidomethyl[C];	6,4,1,0,1	H(6)N(4)A(1)F(1)	15	3	Y-N(2)F(1);Y-N(1)F(1);Y-N(2);Y-N(1);Y-H(3)N(2);Y-H(1)N(2);Y-H(2)N(2);Y0;M;b1;b2;b3;b4;b5;b6;b7;b8;b9;b10;b11;b12;b13;b14;b15;b16;b17;b18;b19;b20;b21;y21;y20;y19;y18;y17;y16;y15;y14;y13;y12;y11;y10;y9;y8;y7;y6;y5;y4;y3;y2;y1;b$15;b$16;b$17;b$18;b$19;b$20;b$21;y$21;y$20;y$19;y$18;y$17;y$16;y$15;y$14;y$13;y$12;y$11;y$10;y$9;y$8;Y$;b15-N(1);b16-N(1);b17-N(1);b18-N(1);b19-N(1);b20-N(1);b21-N(1);y21-N(…	Y-N(1)+1=2318.025,2633.4;Y-N(2)F(1)+2=1334.077,3391.5;Y-N(2)+2=1261.053,7288.3;Y-N(1)+2=1159.515,12826.0;Y-H(1)N(2)+2=1342.088,4645.1;b10+1=760.285,5292.3;b11+1=817.306,5618.2;y6+1=759.381,3080.5;y4+1=545.251,2991.2;y3+1=444.203,2209.2;b15-N(1)+1=1446.600,39891.2	366.14=41108.4	138.05=43880.3;168.07=43880.3;186.08=30883.2;204.09=43880.3	274.09=36729.2;292.10=15315.9;657.24=2354.5
20260206_OE480_GLM_zhangqiqi_PW_ingel_VB16T13_A07.12190.12190.3.0.dta	QGGGSGGGSDGPSQJITLTHCK	21,Carbamidomethyl[C];	5,4,0,0,3	H(5)N(4)F(3)	15	3	Y-N(2)F(1);Y-N(1)F(1);Y-N(2);Y-N(1);Y-H(3)N(2);Y-H(1)N(2);Y-H(2)N(2);Y0;M;b1;b2;b3;b4;b5;b6;b7;b8;b9;b10;b11;b12;b13;b14;b15;b16;b17;b18;b19;b20;b21;y21;y20;y19;y18;y17;y16;y15;y14;y13;y12;y11;y10;y9;y8;y7;y6;y5;y4;y3;y2;y1;b$15;b$16;b$17;b$18;b$19;b$20;b$21;y$21;y$20;y$19;y$18;y$17;y$16;y$15;y$14;y$13;y$12;y$11;y$10;y$9;y$8;Y$;b15-N(1);b16-N(1);b17-N(1);b18-N(1);b19-N(1);b20-N(1);b21-N(1);y21-N(…	Y-N(2)F(1)+2=1334.069,2266.9;Y-N(2)+2=1261.065,3254.0;Y-N(1)+2=1159.523,9708.3;Y-H(1)N(2)+2=1342.066,2626.8;Y-H(2)N(2)+2=1423.105,3420.3;b10+1=760.284,1992.2	366.14=10679.1	138.05=10679.1;168.07=10679.1;186.08=10036.5;204.09=10679.1
20260206_OE480_GLM_zhangqiqi_PW_ingel_VB16T13_A07.12261.12261.3.0.dta	QGGGSGGGSDGPSQJITLTHCK	21,Carbamidomethyl[C];	5,5,0,0,3	H(5)N(5)F(3)	15	3	Y-N(2)F(1);Y-N(1)F(1);Y-N(2);Y-N(1);Y-H(3)N(2);Y-H(1)N(2);Y-H(2)N(2);Y0;M;b1;b2;b3;b4;b5;b6;b7;b8;b9;b10;b11;b12;b13;b14;b15;b16;b17;b18;b19;b20;b21;y21;y20;y19;y18;y17;y16;y15;y14;y13;y12;y11;y10;y9;y8;y7;y6;y5;y4;y3;y2;y1;b$15;b$16;b$17;b$18;b$19;b$20;b$21;y$21;y$20;y$19;y$18;y$17;y$16;y$15;y$14;y$13;y$12;y$11;y$10;y$9;y$8;Y$;b15-N(1);b16-N(1);b17-N(1);b18-N(1);b19-N(1);b20-N(1);b21-N(1);y21-N(…	Y-N(2)+2=1261.060,2323.8;Y-N(1)+2=1159.521,5461.7;b10+1=760.280,2657.7;b15+2=622.255,2500.8	325.11=1973.6;366.14=9466.9	138.05=9466.9;168.07=9466.9;186.08=9466.9;204.09=9466.9
20260206_OE480_GLM_zhangqiqi_PW_ingel_VB16T13_A07.12402.12402.3.0.dta	QGGGSGGGSDGPSQJITLTHCK	21,Carbamidomethyl[C];	4,5,0,0,3	H(4)N(5)F(3)	15	3	Y-N(2)F(1);Y-N(1)F(1);Y-N(2);Y-N(1);Y-H(3)N(2);Y-H(1)N(2);Y-H(2)N(2);Y0;M;b1;b2;b3;b4;b5;b6;b7;b8;b9;b10;b11;b12;b13;b14;b15;b16;b17;b18;b19;b20;b21;y21;y20;y19;y18;y17;y16;y15;y14;y13;y12;y11;y10;y9;y8;y7;y6;y5;y4;y3;y2;y1;b$15;b$16;b$17;b$18;b$19;b$20;b$21;y$21;y$20;y$19;y$18;y$17;y$16;y$15;y$14;y$13;y$12;y$11;y$10;y$9;y$8;Y$;b15-N(1);b16-N(1);b17-N(1);b18-N(1);b19-N(1);b20-N(1);b21-N(1);y21-N(…	Y-N(2)F(1)+2=1334.073,2653.4;Y-N(1)+2=1159.526,5208.1;Y0+2=1057.973,2300.6;b10+1=760.280,3935.9;y4+1=545.252,2045.1;y3+1=444.209,1840.0	325.11=3865.4;366.14=17165.2	138.05=17165.2;168.07=17165.2;186.08=17165.2;204.09=17165.2
Amino acid residues of fHbp v1.1 involved in Fab binding.
1A12
D161, G163, K180, I181, E182, H183, L184, K185, P187, N190, V191, D192, L213, Y214, N215, Q216, V243
4B3
F141, D142, E146, R149, D171, A173, A174, K175, Q176, A195, D197, K199, R204, Q216, E218
12C1
Q38, R41, E92, I114, K126, Q128, R130, I131, Y214, N215, A217, E218, K219, G220, S221, E239, K241, T242, V243, N244, G245, I246, H248
JAR4
T21, P23, L24, D25, H26, K27, D28, Q32, S33, K55, D61, S6
JAR5
D85, Q87, Q115, S117, H119, G121, K122
7B10
K47, A49, A50, Q51, E54, D77, F78, I79, Q81, T90, S93, G94, E95, E112, Q113, S120, G121, K122, M123, A125
10C3
KSEFEKLSDADKISNYKKDG

## Sheet: Fig 2C
Run 1; Ch 6; Fc 2-1; Cy 4; FAB 1A12; Conc 3.175 nM_X	Run 1; Ch 6; Fc 2-1; Cy 4; FAB 1A12; Conc 3.175 nM_Y	Run 1; Ch 6; Fc 2-1; Cy 4; FAB 1A12; Conc 3.175 nM; Fitted_X	Run 1; Ch 6; Fc 2-1; Cy 4; FAB 1A12; Conc 3.175 nM; Fitted_Y	Run 1; Ch 6; Fc 2-1; Cy 5; FAB 1A12; Conc 6.25 nM_X	Run 1; Ch 6; Fc 2-1; Cy 5; FAB 1A12; Conc 6.25 nM_Y	Run 1; Ch 6; Fc 2-1; Cy 5; FAB 1A12; Conc 6.25 nM; Fitted_X	Run 1; Ch 6; Fc 2-1; Cy 5; FAB 1A12; Conc 6.25 nM; Fitted_Y	Run 1; Ch 6; Fc 2-1; Cy 6; FAB 1A12; Conc 12.5 nM_X	Run 1; Ch 6; Fc 2-1; Cy 6; FAB 1A12; Conc 12.5 nM_Y	Run 1; Ch 6; Fc 2-1; Cy 6; FAB 1A12; Conc 12.5 nM; Fitted_X	Run 1; Ch 6; Fc 2-1; Cy 6; FAB 1A12; Conc 12.5 nM; Fitted_Y	Run 1; Ch 6; Fc 2-1; Cy 7; FAB 1A12; Conc 25 nM_X	Run 1; Ch 6; Fc 2-1; Cy 7; FAB 1A12; Conc 25 nM_Y	Run 1; Ch 6; Fc 2-1; Cy 7; FAB 1A12; Conc 25 nM; Fitted_X	Run 1; Ch 6; Fc 2-1; Cy 7; FAB 1A12; Conc 25 nM; Fitted_Y	Run 1; Ch 6; Fc 2-1; Cy 8; FAB 1A12; Conc 50 nM_X	Run 1; Ch 6; Fc 2-1; Cy 8; FAB 1A12; Conc 50 nM_Y	Run 1; Ch 6; Fc 2-1; Cy 8; FAB 1A12; Conc 50 nM; Fitted_X	Run 1; Ch 6; Fc 2-1; Cy 8; FAB 1A12; Conc 50 nM; Fitted_Y	Run 1; Ch 6; Fc 2-1; Cy 9; FAB 1A12; Conc 100 nM_X	Run 1; Ch 6; Fc 2-1; Cy 9; FAB 1A12; Conc 100 nM_Y	Run 1; Ch 6; Fc 2-1; Cy 9; FAB 1A12; Conc 100 nM; Fitted_X	Run 1; Ch 6; Fc 2-1; Cy 9; FAB 1A12; Conc 100 nM; Fitted_Y	Run 1; Ch 6; Fc 2-1; Cy 10; FAB 1A12; Conc 200 nM_X	Run 1; Ch 6; Fc 2-1; Cy 10; FAB 1A12; Conc 200 nM_Y	Run 1; Ch 6; Fc 2-1; Cy 10; FAB 1A12; Conc 200 nM; Fitted_X	Run 1; Ch 6; Fc 2-1; Cy 10; FAB 1A12; Conc 200 nM; Fitted_Y
-39.4	0.685592297460971	-39.4	0	-39.4	-0.4956	-39.4	0	-39.4	0.7334999864579	-39.4	0	-39.4	-0.0088077	-39.4	0	-39.4	0.0493922974601446	-39.4	0	-39.4	-1.489	-39.4	0	-39.4	0.460792297457374	-39.4	0
-39.3	0.299499997712701	-39.3	0	-39.3	-0.0745	-39.3	0	-39.3	0.0137077016152034	-39.3	0	-39.3	0.130599997712125	-39.3	0	-39.3	0.195399997712229	-39.3	0	-39.3	-0.2185	-39.3	0	-39.3	-1.6478	-39.3	0
-39.2	2.0310411916762	-39.2	0	-39.2	1.59079996185028	-39.2	0	-39.2	2.23649996185486	-39.2	0	-39.2	1.60719996185435	-39.2	0	-39.2	1.69889996185157	-39.2	0	-39.2	1.96939996185029	-39.2	0	-39.2	1.62274119167341	-39.2	0
-39.1	0.495699998999044	-39.1	0	-39.1	0.00619999899936374	-39.1	0	-39.1	0.374758858590212	-39.1	0	-39.1	0.475599999001133	-39.1	0	-39.1	0.473999998997897	-39.1	0	-39.1	0.107858858580585	-39.1	0	-39.1	0.506099998998252	-39.1	0
-39	-0.0196	-39	0	-39	-0.4592	-39	0	-39	-0.0621	-39	0	-39	-0.1206	-39	0	-39	-0.112	-39	0	-39	-0.0036	-39	0	-39	-0.206	-39	0
-38.9	0.516778288554633	-38.9	0	-38.9	0.077400014448358	-38.9	0	-38.9	0.546400014449318	-38.9	0	-38.9	0.44167828856007	-38.9	0	-38.9	0.413678288554365	-38.9	0	-38.9	0.396300014446751	-38.9	0	-38.9	0.696678288553812	-38.9	0
-38.8	-0.0546	-38.8	0	-38.8	-0.4625	-38.8	0	-38.8	0.00972171464309213	-38.8	0	-38.8	-0.0665	-38.8	0	-38.8	-0.12	-38.8	0	-38.8	-0.2043	-38.8	0	-38.8	-0.1605	-38.8	0
-38.7	0.0487019948013767	-38.7	0	-38.7	-0.3748	-38.7	0	-38.7	0.108999998046784	-38.7	0	-38.7	0.0414999980457651	-38.7	0	-38.7	-0.0038	-38.7	0	-38.7	-0.0733	-38.7	0	-38.7	-0.075298	-38.7	0
-38.6	0.123900000471622	-38.6	0	-38.6	-0.3198	-38.6	0	-38.6	0.141498005581525	-38.6	0	-38.6	0.0747000004703295	-38.6	0	-38.6	0.0664000004726404	-38.6	0	-38.6	0.00369800557382405	-38.6	0	-38.6	0.017300000468822	-38.6	0
-38.5	0.158100000164268	-38.5	0	-38.5	-0.2928	-38.5	0	-38.5	0.149400000162132	-38.5	0	-38.5	0.0402000001631677	-38.5	0	-38.5	0.0551000001614739	-38.5	0	-38.5	0.0165000001579756	-38.5	0	-38.5	0.0526000001627835	-38.5	0
-38.4	0.227399679853988	-38.4	0	-38.4	-0.2564	-38.4	0	-38.4	0.149300000226503	-38.4	0	-38.4	0.0438996798511653	-38.4	0	-38.4	0.052399679851078	-38.4	0	-38.4	-0.013	-38.4	0	-38.4	0.0579996798514912	-38.4	0
-38.3	0.333999999595108	-38.3	0	-38.3	-0.2098	-38.3	0	-38.3	0.1548003199714	-38.3	0	-38.3	0.0812999995941937	-38.3	0	-38.3	0.045499999592721	-38.3	0	-38.3	-0.0198	-38.3	0	-38.3	0.0327999995934078	-38.3	0
-38.2	0.471799943345104	-38.2	0	-38.2	-0.0874	-38.2	0	-38.2	0.242699999227625	-38.2	0	-38.2	0.0881999992270721	-38.2	0	-38.2	0.0700999992222933	-38.2	0	-38.2	0.0101999992220954	-38.2	0	-38.2	0.0508999433477584	-38.2	0
-38.1	0.512699999912002	-38.1	0	-38.1	-0.0558	-38.1	0	-38.1	0.33840005579259	-38.1	0	-38.1	0.165399999910733	-38.1	0	-38.1	0.147299999909592	-38.1	0	-38.1	0.0306000557866355	-38.1	0	-38.1	0.0629999999073334	-38.1	0
-38	0.43399999828398	-38	0	-38	-0.0431	-38	0	-38	0.376299998282775	-38	0	-38	0.242099998282356	-38	0	-38	0.232699998283351	-38	0	-38	0.112199998282449	-38	0	-38	0.0660999982828798	-38	0
-37.9	0.341895494617347	-37.9	0	-37.9	-0.1217	-37.9	0	-37.9	0.350900002220442	-37.9	0	-37.9	0.328695494616113	-37.9	0	-37.9	0.255295494614984	-37.9	0	-37.9	0.176000002215005	-37.9	0	-37.9	0.115295494615566	-37.9	0
-37.8	0.0953999998091604	-37.8	0	-37.8	-0.2801	-37.8	0	-37.8	0.226404499961063	-37.8	0	-37.8	0.265599999809638	-37.8	0	-37.8	0.147299999811366	-37.8	0	-37.8	0.12389999980951	-37.8	0	-37.8	0.0976999998092651	-37.8	0
-37.7	-0.240005	-37.7	0	-37.7	-0.4562	-37.7	0	-37.7	0.0561000065354165	-37.7	0	-37.7	0.14090000653232	-37.7	0	-37.7	0.00140000653118477	-37.7	0	-37.7	0.0288000065302185	-37.7	0	-37.7	0.0889947613250115	-37.7	0
-37.6	-0.5957	-37.6	0	-37.6	-0.7075	-37.6	0	-37.6	-0.158495	-37.6	0	-37.6	-0.0567	-37.6	0	-37.6	-0.1717	-37.6	0	-37.6	-0.143595	-37.6	0	-37.6	0.0009000052450574	-37.6	0
-37.5	-0.8392	-37.5	0	-37.5	-0.9258	-37.5	0	-37.5	-0.3363	-37.5	0	-37.5	-0.2426	-37.5	0	-37.5	-0.3216	-37.5	0	-37.5	-0.2519	-37.5	0	-37.5	-0.0507	-37.5	0
-37.4	-0.964396	-37.4	0	-37.4	-1.0722	-37.4	0	-37.4	-0.4758	-37.4	0	-37.4	-0.433096	-37.4	0	-37.4	-0.404396	-37.4	0	-37.4	-0.3359	-37.4	0	-37.4	-0.137596	-37.4	0
-37.3	-0.9651	-37.3	0	-37.3	-1.1289	-37.3	0	-37.3	-0.523204	-37.3	0	-37.3	-0.5415	-37.3	0	-37.3	-0.4507	-37.3	0	-37.3	-0.3447	-37.3	0	-37.3	-0.1674	-37.3	0
-37.2	-0.845392	-37.2	0	-37.2	-1.0947	-37.2	0	-37.2	-0.5155	-37.2	0	-37.2	-0.554	-37.2	0	-37.2	-0.4488	-37.2	0	-37.2	-0.3115	-37.2	0	-37.2	-0.209792	-37.2	0
-37.1	-0.6507	-37.1	0	-37.1	-0.9791	-37.1	0	-37.1	-0.444408	-37.1	0	-37.1	-0.5147	-37.1	0	-37.1	-0.396	-37.1	0	-37.1	-0.264508	-37.1	0	-37.1	-0.2078	-37.1	0
-37	-0.4501	-37	0	-37	-0.8442	-37	0	-37	-0.3432	-37	0	-37	-0.4357	-37	0	-37	-0.3161	-37	0	-37	-0.2105	-37	0	-37	-0.1937	-37	0
-36.9	-0.271695	-36.9	0	-36.9	-0.6729	-36.9	0	-36.9	-0.2015	-36.9	0	-36.9	-0.274995	-36.9	0	-36.9	-0.213195	-36.9	0	-36.9	-0.1595	-36.9	0	-36.9	-0.167595	-36.9	0
-36.8	-0.1207	-36.8	0	-36.8	-0.5796	-36.8	0	-36.8	-0.058005	-36.8	0	-36.8	-0.1767	-36.8	0	-36.8	-0.1378	-36.8	0	-36.8	-0.1178	-36.8	0	-36.8	-0.167	-36.8	0
-36.7	0.0239023262984119	-36.7	0	-36.7	-0.4585	-36.7	0	-36.7	0.0623000017185404	-36.7	0	-36.7	-0.0621	-36.7	0	-36.7	-0.0213	-36.7	0	-36.7	-0.0514	-36.7	0	-36.7	-0.104898	-36.7	0
-36.6	0.101399997998669	-36.6	0	-36.6	-0.3713	-36.6	0	-36.6	0.129897673417872	-36.6	0	-36.6	-0.0105	-36.6	0	-36.6	0.00789999799599173	-36.6	0	-36.6	-0.0156023	-36.6	0	-36.6	-0.0283	-36.6	0
-36.5	0.160700020504009	-36.5	0	-36.5	-0.3128	-36.5	0	-36.5	0.188000020505569	-36.5	0	-36.5	0.0365000205019896	-36.5	0	-36.5	0.0369000205027987	-36.5	0	-36.5	-0.00599998	-36.5	0	-36.5	0.00750002050335752	-36.5	0
-36.4	0.188500443171506	-36.4	0	-36.4	-0.3092	-36.4	0	-36.4	0.186200025942526	-36.4	0	-36.4	0.0575004431739217	-36.4	0	-36.4	0.0519004431735084	-36.4	0	-36.4	-0.0204	-36.4	0	-36.4	-0.00899956	-36.4	0
-36.3	0.223100017072284	-36.3	0	-36.3	-0.2793	-36.3	0	-36.3	0.212499540237332	-36.3	0	-36.3	0.0703000170724408	-36.3	0	-36.3	0.0694000170733489	-36.3	0	-36.3	0.0164000170661893	-36.3	0	-36.3	0.0312000170706597	-36.3	0
-36.2	0.23839965782463	-36.2	0	-36.2	-0.2735	-36.2	0	-36.2	0.227700015449955	-36.2	0	-36.2	0.0782000154504203	-36.2	0	-36.2	0.0798000154500187	-36.2	0	-36.2	0.00690001544717234	-36.2	0	-36.2	0.0286996578215621	-36.2	0
-36.1	0.234899975876033	-36.1	0	-36.1	-0.2901	-36.1	0	-36.1	0.221300333501858	-36.1	0	-36.1	0.0854999758739723	-36.1	0	-36.1	0.0971999758694437	-36.1	0	-36.1	0.00920033349757432	-36.1	0	-36.1	0.0281999758699385	-36.1	0
-36	0.223199976637261	-36	0	-36	-0.2839	-36	0	-36	0.225599976638478	-36	0	-36	0.0882999766363355	-36	0	-36	0.0963999766354391	-36	0	-36	0.0124999766303517	-36	0	-36	0.0328999766352354	-36	0
-35.9	0.214799661447614	-35.9	0	-35.9	-0.2864	-35.9	0	-35.9	0.230900019076216	-35.9	0	-35.9	0.0734996614446572	-35.9	0	-35.9	0.101599661447835	-35.9	0	-35.9	-0.00139998	-35.9	0	-35.9	0.0368996614452044	-35.9	0
-35.8	0.198700012686459	-35.8	0	-35.8	-0.2758	-35.8	0	-35.8	0.225100310708513	-35.8	0	-35.8	0.0697000126856437	-35.8	0	-35.8	0.0984000126809406	-35.8	0	-35.8	0.0110000126842351	-35.8	0	-35.8	0.0233000126827392	-35.8	0
-35.7	0.21609887266095	-35.7	0	-35.7	-0.2378	-35.7	0	-35.7	0.266400005151809	-35.7	0	-35.7	0.10580000515256	-35.7	0	-35.7	0.130800005150377	-35.7	0	-35.7	0.0345000051493116	-35.7	0	-35.7	0.0613988726618118	-35.7	0
-35.6	0.203300017168658	-35.6	0	-35.6	-0.2719	-35.6	0	-35.6	0.250801149657491	-35.6	0	-35.6	0.0941000171696942	-35.6	0	-35.6	0.109100017165474	-35.6	0	-35.6	0.0268011496518739	-35.6	0	-35.6	0.0413000171683962	-35.6	0
-35.5	0.158100019358244	-35.5	0	-35.5	-0.2846	-35.5	0	-35.5	0.202500019360741	-35.5	0	-35.5	0.0783000193587213	-35.5	0	-35.5	0.0862000193592394	-35.5	0	-35.5	0.0236000193581276	-35.5	0	-35.5	0.0256000193585351	-35.5	0
-35.4	0.158799262142566	-35.4	0	-35.4	-0.2854	-35.4	0	-35.4	0.21369997740112	-35.4	0	-35.4	0.0736992621423269	-35.4	0	-35.4	0.100799262141663	-35.4	0	-35.4	0.0386999773945718	-35.4	0	-35.4	0.0249992621429556	-35.4	0
-35.3	0.142699993419228	-35.3	0	-35.3	-0.2942	-35.3	0	-35.3	0.196400708678993	-35.3	0	-35.3	0.0586999934239429	-35.3	0	-35.3	0.0706999934191117	-35.3	0	-35.3	0.0104999934155785	-35.3	0	-35.3	0.0217999934175168	-35.3	0
-35.2	0.155698941805895	-35.2	0	-35.2	-0.262	-35.2	0	-35.2	0.200300014686945	-35.2	0	-35.2	0.0899000146891922	-35.2	0	-35.2	0.10400001468588	-35.2	0	-35.2	0.0446000146839651	-35.2	0	-35.2	0.0468989418041019	-35.2	0
-35.1	0.129900017549517	-35.1	0	-35.1	-0.2916	-35.1	0	-35.1	0.187201090433518	-35.1	0	-35.1	0.054900017548789	-35.1	0	-35.1	0.0934000175475376	-35.1	0	-35.1	0.0260010904275987	-35.1	0	-35.1	0.0277000175483408	-35.1	0
-35	0.107399986838573	-35	0	-35	-0.309	-35	0	-35	0.170499986841605	-35	0	-35	0.0538999868404062	-35	0	-35	0.0771999868411513	-35	0	-35	0.00939998683679732	-35	0	-35	0.012199986838823	-35	0
-34.9	0.0982998125073209	-34.9	0	-34.9	-0.3175	-34.9	0	-34.9	0.157599991325696	-34.9	0	-34.9	0.0305998125113547	-34.9	0	-34.9	0.0640998125090846	-34.9	0	-34.9	-0.00280001	-34.9	0	-34.9	-0.0131002	-34.9	0
-34.8	0.0934000059132813	-34.8	0	-34.8	-0.3219	-34.8	0	-34.8	0.16540018473097	-34.8	0	-34.8	0.0239000059154932	-34.8	0	-34.8	0.0603000059127226	-34.8	0	-34.8	-0.00409999	-34.8	0	-34.8	-0.0116	-34.8	0
-34.7	0.083099772931746	-34.7	0	-34.7	-0.3145	-34.7	0	-34.7	0.161900011349644	-34.7	0	-34.7	0.0392000113497488	-34.7	0	-34.7	0.0605000113500864	-34.7	0	-34.7	0.00910001134616323	-34.7	0	-34.7	0.00139977292928961	-34.7	0
-34.6	0.0805999890326348	-34.6	0	-34.6	-0.3256	-34.6	0	-34.6	0.163200227452762	-34.6	0	-34.6	0.0369999890353938	-34.6	0	-34.6	0.0657999890354404	-34.6	0	-34.6	0.00710022744897287	-34.6	0	-34.6	-0.00200001	-34.6	0
-34.5	0.0809999938028341	-34.5	0	-34.5	-0.3373	-34.5	0	-34.5	0.160899993799831	-34.5	0	-34.5	0.0323999938045745	-34.5	0	-34.5	0.0596999938024965	-34.5	0	-34.5	-0.00810001	-34.5	0	-34.5	0.00709999379978399	-34.5	0
-34.4	0.0883997953424114	-34.4	0	-34.4	-0.3297	-34.4	0	-34.4	0.162099974157172	-34.4	0	-34.4	0.0312997953406011	-34.4	0	-34.4	0.0527997953431623	-34.4	0	-34.4	-0.00520003	-34.4	0	-34.4	0.0142997953407757	-34.4	0
-34.3	0.0901999985726434	-34.3	0	-34.3	-0.3348	-34.3	0	-34.3	0.161500236987195	-34.3	0	-34.3	0.0276999985726434	-34.3	0	-34.3	0.0438999985708506	-34.3	0	-34.3	-0.0114	-34.3	0	-34.3	0.0211999985695002	-34.3	0
-34.2	0.0789999037770031	-34.2	0	-34.2	-0.337	-34.2	0	-34.2	0.157600022987026	-34.2	0	-34.2	0.0271000229840865	-34.2	0	-34.2	0.0414000229829981	-34.2	0	-34.2	-0.0128	-34.2	0	-34.2	0.0103999037746689	-34.2	0
-34.1	0.0873000057254103	-34.1	0	-34.1	-0.335	-34.1	0	-34.1	0.150900065327733	-34.1	0	-34.1	0.0211000057206547	-34.1	0	-34.1	0.0439000057231169	-34.1	0	-34.1	-0.00509993	-34.1	0	-34.1	0.012600005720742	-34.1	0
-34	0.0908000074414304	-34	0	-34	-0.3286	-34	0	-34	0.144000007439899	-34	0	-34	0.0291000074394105	-34	0	-34	0.0354000074366922	-34	0	-34	-0.00629999	-34	0	-34	0.0155000074373675	-34	0
-33.9	0.101800100899709	-33.9	0	-33.9	-0.3248	-33.9	0	-33.9	0.145699981690996	-33.9	0	-33.9	0.0340001009026309	-33.9	0	-33.9	0.0411001009015308	-33.9	0	-33.9	0.0061999816862226	-33.9	0	-33.9	0.0127001008950174	-33.9	0
-33.8	0.108400015546067	-33.8	0	-33.8	-0.3222	-33.8	0	-33.8	0.143099896336935	-33.8	0	-33.8	0.0324000155451358	-33.8	0	-33.8	0.0406000155453512	-33.8	0	-33.8	0.0183000155448099	-33.8	0	-33.8	0.0189000155442045	-33.8	0
-33.7	0.103900074864214	-33.7	0	-33.7	-0.3225	-33.7	0	-33.7	0.127099985460518	-33.7	0	-33.7	0.024499985458533	-33.7	0	-33.7	0.0348999854541034	-33.7	0	-33.7	0.010899985452852	-33.7	0	-33.7	0.0177000748626597	-33.7	0
-33.6	0.108499992893485	-33.6	0	-33.6	-0.3156	-33.6	0	-33.6	0.136199903488887	-33.6	0	-33.6	0.0305999928968959	-33.6	0	-33.6	0.0341999928969017	-33.6	0	-33.6	0.0215999034880952	-33.6	0	-33.6	0.0332999928941717	-33.6	0
-33.5	0.111300010874402	-33.5	0	-33.5	-0.3159	-33.5	0	-33.5	0.135700010872824	-33.5	0	-33.5	0.0296000108719454	-33.5	0	-33.5	0.0338000108713459	-33.5	0	-33.5	0.0202000108693028	-33.5	0	-33.5	0.0243000108712295	-33.5	0
-33.4	0.117399797822145	-33.4	0	-33.4	-0.3074	-33.4	0	-33.4	0.143700006439758	-33.4	0	-33.4	0.0467997978230414	-33.4	0	-33.4	0.047899797820719	-33.4	0	-33.4	0.0286000064334075	-33.4	0	-33.4	0.0407997978218191	-33.4	0
-33.3	0.108800001053169	-33.3	0	-33.3	-0.3012	-33.3	0	-33.3	0.146600209667668	-33.3	0	-33.3	0.0459000010523596	-33.3	0	-33.3	0.0477000010505435	-33.3	0	-33.3	0.0243000010450487	-33.3	0	-33.3	0.0396000010478019	-33.3	0
-33.2	0.109199950264156	-33.2	0	-33.2	-0.2996	-33.2	0	-33.2	0.146900009869569	-33.2	0	-33.2	0.0428000098727352	-33.2	0	-33.2	0.054800009871542	-33.2	0	-33.2	0.0257000098681601	-33.2	0	-33.2	0.0395999502652558	-33.2	0
-33.1	0.111199986175052	-33.1	0	-33.1	-0.2977	-33.1	0	-33.1	0.149500045776222	-33.1	0	-33.1	0.043399986170698	-33.1	0	-33.1	0.0649999861743709	-33.1	0	-33.1	0.0209000457762158	-33.1	0	-33.1	0.0480999861683813	-33.1	0
-33	0.113399992944323	-33	0	-33	-0.2937	-33	0	-33	0.160199992944399	-33	0	-33	0.0467999929460348	-33	0	-33	0.0696999929423328	-33	0	-33	0.0174999929404294	-33	0	-33	0.0493999929421989	-33	0
-32.9	0.114699923182343	-32.9	0	-32.9	-0.2915	-32.9	0	-32.9	0.163900012590602	-32.9	0	-32.9	0.0429999231819238	-32.9	0	-32.9	0.0739999231809634	-32.9	0	-32.9	0.0184000125846069	-32.9	0	-32.9	0.0559999231809343	-32.9	0
-32.8	0.117199988555512	-32.8	0	-32.8	-0.2951	-32.8	0	-32.8	0.168600077966403	-32.8	0	-32.8	0.0465999885600468	-32.8	0	-32.8	0.0732999885549361	-32.8	0	-32.8	0.0147999885521131	-32.8	0	-32.8	0.0536999885553087	-32.8	0
-32.7	0.125299900486425	-32.7	0	-32.7	-0.2822	-32.7	0	-32.7	0.176099989894283	-32.7	0	-32.7	0.0573999898915645	-32.7	0	-32.7	0.0740999898916925	-32.7	0	-32.7	0.0233999898882757	-32.7	0	-32.7	0.0621999004833924	-32.7	0
-32.6	0.12660000548567	-32.6	0	-32.6	-0.2805	-32.6	0	-32.6	0.178500094894844	-32.6	0	-32.6	0.0593000054832373	-32.6	0	-32.6	0.0756000054861943	-32.6	0	-32.6	0.0260000948874222	-32.6	0	-32.6	0.0664000054857752	-32.6	0
-32.5	0.123000006533402	-32.5	0	-32.5	-0.2862	-32.5	0	-32.5	0.178200006532279	-32.5	0	-32.5	0.0568000065322849	-32.5	0	-32.5	0.0798000065333326	-32.5	0	-32.5	0.0280000065322383	-32.5	0	-32.5	0.0675000065311906	-32.5	0
-32.4	0.116199828102253	-32.4	0	-32.4	-0.2909	-32.4	0	-32.4	0.171300006913953	-32.4	0	-32.4	0.0558998281012464	-32.4	0	-32.4	0.0796998281002743	-32.4	0	-32.4	0.0294000069116009	-32.4	0	-32.4	0.0629998281001463	-32.4	0
-32.3	0.114600005246757	-32.3	0	-32.3	-0.2935	-32.3	0	-32.3	0.168300184061081	-32.3	0	-32.3	0.0557000052467629	-32.3	0	-32.3	0.0738000052442658	-32.3	0	-32.3	0.0321000052426825	-32.3	0	-32.3	0.0621000052415184	-32.3	0
-32.2	0.11519999070515	-32.2	0	-32.2	-0.2944	-32.2	0	-32.2	0.169699990703521	-32.2	0	-32.2	0.056399990706268	-32.2	0	-32.2	0.0709999907012389	-32.2	0	-32.2	0.0351999906997662	-32.2	0	-32.2	0.0604999907009187	-32.2	0
-32.1	0.118700007296866	-32.1	0	-32.1	-0.2926	-32.1	0	-32.1	0.17510000729817	-32.1	0	-32.1	0.0631000072971801	-32.1	0	-32.1	0.0701000072949682	-32.1	0	-32.1	0.0377000072949158	-32.1	0	-32.1	0.0669000072957715	-32.1	0
-32	0.117899973774911	-32	0	-32	-0.2884	-32	0	-32	0.180000003580062	-32	0	-32	0.06830000357877	-32	0	-32	0.0732000035786768	-32	0	-32	0.0389000035756908	-32	0	-32	0.0694999737752369	-32	0
-31.9	0.117299986315629	-31.9	0	-31.9	-0.2841	-31.9	0	-31.9	0.183300045922806	-31.9	0	-31.9	0.0692999863167643	-31.9	0	-31.9	0.0765999863142497	-31.9	0	-31.9	0.0404000459166127	-31.9	0	-31.9	0.0715999863132311	-31.9	0
-31.8	0.11840000257871	-31.8	0	-31.8	-0.2797	-31.8	0	-31.8	0.184000002576795	-31.8	0	-31.8	0.071300002575299	-31.8	0	-31.8	0.0816000025733956	-31.8	0	-31.8	0.0437000025704037	-31.8	0	-31.8	0.0751000025775284	-31.8	0
-31.7	0.115399933863955	-31.7	0	-31.7	-0.2809	-31.7	0	-31.7	0.181899993469415	-31.7	0	-31.7	0.0675999338636757	-31.7	0	-31.7	0.0790999338641996	-31.7	0	-31.7	0.039199993465445	-31.7	0	-31.7	0.0738999338609574	-31.7	0
-31.6	0.113799856331752	-31.6	0	-31.6	-0.2809	-31.6	0	-31.6	0.184500064948224	-31.6	0	-31.6	0.0666998563319794	-31.6	0	-31.6	0.0810998563283647	-31.6	0	-31.6	0.0417000053384982	-31.6	0	-31.6	0.0750998563271423	-31.6	0
-31.5	0.113499909879465	-31.5	0	-31.5	-0.2824	-31.5	0	-31.5	0.180700148295728	-31.5	0	-31.5	0.0641999992840283	-31.5	0	-31.5	0.0765999992872821	-31.5	0	-31.5	0.0384999992820667	-31.5	0	-31.5	0.0728999098755594	-31.5	0
-31.4	0.114799851657153	-31.4	0	-31.4	-0.2803	-31.4	0	-31.4	0.179000090080081	-31.4	0	-31.4	0.0636000006707036	-31.4	0	-31.4	0.0756000006658724	-31.4	0	-31.4	0.0359000900716637	-31.4	0	-31.4	0.0723998516550637	-31.4	0
-31.3	0.111900001385948	-31.3	0	-31.3	-0.2835	-31.3	0	-31.3	0.173500120596145	-31.3	0	-31.3	0.0598000013851561	-31.3	0	-31.3	0.063800001385971	-31.3	0	-31.3	0.0343001205910696	-31.3	0	-31.3	0.0700000013821409	-31.3	0
-31.2	0.112399917081348	-31.2	0	-31.2	-0.2843	-31.2	0	-31.2	0.175800006487407	-31.2	0	-31.2	0.0615999170804571	-31.2	0	-31.2	0.057699917077116	-31.2	0	-31.2	0.0339000064814172	-31.2	0	-31.2	0.0701999170778436	-31.2	0
-31.1	0.11060007458218	-31.1	0	-31.1	-0.283	-31.1	0	-31.1	0.176400074582489	-31.1	0	-31.1	0.0638000745784666	-31.1	0	-31.1	0.061000074576441	-31.1	0	-31.1	0.0307999851684144	-31.1	0	-31.1	0.0739000745779776	-31.1	0
-31	0.11539997973523	-31	0	-31	-0.2742	-31	0	-31	0.184099949932715	-31	0	-31	0.0744000095364754	-31	0	-31	0.0677000095347466	-31	0	-31	0.0371000095328782	-31	0	-31	0.0794999797326454	-31	0
-30.9	0.119899916411669	-30.9	0	-30.9	-0.2728	-30.9	0	-30.9	0.184100035621668	-30.9	0	-30.9	0.0774000058190722	-30.9	0	-30.9	0.0673000058195612	-30.9	0	-30.9	0.0386000356156728	-30.9	0	-30.9	0.0840999164101959	-30.9	0
-30.8	0.121399993993691	-30.8	0	-30.8	-0.2745	-30.8	0	-30.8	0.182200083403586	-30.8	0	-30.8	0.0761999939932139	-30.8	0	-30.8	0.0658999939914793	-30.8	0	-30.8	0.0371000833947619	-30.8	0	-30.8	0.0820999939933245	-30.8	0
-30.7	0.113399838257465	-30.7	0	-30.7	-0.2763	-30.7	0	-30.7	0.180199987273227	-30.7	0	-30.7	0.0701998382610327	-30.7	0	-30.7	0.0595998382596008	-30.7	0	-30.7	0.0288999872682325	-30.7	0	-30.7	0.0746998382564925	-30.7	0
-30.6	0.103599901296548	-30.6	0	-30.6	-0.2805	-30.6	0	-30.6	0.173400169518573	-30.6	0	-30.6	0.0623999012968852	-30.6	0	-30.6	0.0538999012933346	-30.6	0	-30.6	0.0239999906989397	-30.6	0	-30.6	0.0675999012928514	-30.6	0
-30.5	0.0988999355358828	-30.5	0	-30.5	-0.2866	-30.5	0	-30.5	0.168900114349526	-30.5	0	-30.5	0.0628999951368314	-30.5	0	-30.5	0.0494999951333739	-30.5	0	-30.5	0.0187999951340316	-30.5	0	-30.5	0.0643999355306732	-30.5	0
-30.4	0.0990998617198784	-30.4	0	-30.4	-0.2841	-30.4	0	-30.4	0.168500040534127	-30.4	0	-30.4	0.0616000107293075	-30.4	0	-30.4	0.0501000107287837	-30.4	0	-30.4	0.0182000405293365	-30.4	0	-30.4	0.0649998617154779	-30.4	0
-30.3	0.094900014832092	-30.3	0	-30.3	-0.2854	-30.3	0	-30.3	0.16490013404109	-30.3	0	-30.3	0.0552000148309162	-30.3	0	-30.3	0.0477000148275692	-30.3	0	-30.3	0.0147001340374118	-30.3	0	-30.3	0.0626000148295134	-30.3	0
-30.2	0.0959998756443383	-30.2	0	-30.2	-0.2785	-30.2	0	-30.2	0.167299994853238	-30.2	0	-30.2	0.0610998756419576	-30.2	0	-30.2	0.0532998756389134	-30.2	0	-30.2	0.0168999948473356	-30.2	0	-30.2	0.0672998756381276	-30.2	0
-30.1	0.0915999396820553	-30.1	0	-30.1	-0.2794	-30.1	0	-30.1	0.165900118496211	-30.1	0	-30.1	0.0579999396795756	-30.1	0	-30.1	0.0543999396832078	-30.1	0	-30.1	0.0149999992827361	-30.1	0	-30.1	0.0631999396791798	-30.1	0
-30	0.0925998987222556	-30	0	-30	-0.2778	-30	0	-30	0.167300077533582	-30	0	-30	0.0601999881291704	-30	0	-30	0.0540999881268363	-30	0	-30	0.0155999881244497	-30	0	-30	0.0612998987198807	-30	0
-29.9	0.0925999763057916	-29.9	0	-29.9	-0.2805	-29.9	0	-29.9	0.163600095514994	-29.9	0	-29.9	0.0628000061042258	-29.9	0	-29.9	0.0516000061033992	-29.9	0	-29.9	0.0134000955076772	-29.9	0	-29.9	0.0626999763007916	-29.9	0
-29.8	0.0912999956162821	-29.8	0	-29.8	-0.2777	-29.8	0	-29.8	0.165900025414885	-29.8	0	-29.8	0.0629999956145184	-29.8	0	-29.8	0.053499995614402	-29.8	0	-29.8	0.0161000254120154	-29.8	0	-29.8	0.0637999956124986	-29.8	0
-29.7	0.0863999543216778	-29.7	0	-29.7	-0.2809	-29.7	0	-29.7	0.163700013927155	-29.7	0	-29.7	0.0604999543211306	-29.7	0	-29.7	0.0543999543187965	-29.7	0	-29.7	0.0139000139206473	-29.7	0	-29.7	0.0649999543202284	-29.7	0
-29.6	0.0869999533206283	-29.6	0	-29.6	-0.2783	-29.6	0	-29.6	0.158300042727205	-29.6	0	-29.6	0.062899953321903	-29.6	0	-29.6	0.0554999533160299	-29.6	0	-29.6	0.0146000129207096	-29.6	0	-29.6	0.06599995331635	-29.6	0
-29.5	0.0874998991494067	-29.5	0	-29.5	-0.274	-29.5	0	-29.5	0.159500048164773	-29.5	0	-29.5	0.0617999885580502	-29.5	0	-29.5	0.0554999885571306	-29.5	0	-29.5	0.0171999885533296	-29.5	0	-29.5	0.0675998991500819	-29.5	0
-29.4	0.0853999465944071	-29.4	0	-29.4	-0.2766	-29.4	0	-29.4	0.156500125409366	-29.4	0	-29.4	0.0596000062032545	-29.4	0	-29.4	0.0560000061996107	-29.4	0	-29.4	0.0171001254057046	-29.4	0	-29.4	0.0634999465946748	-29.4	0
-29.3	0.0830999855534174	-29.3	0	-29.3	-0.2756	-29.3	0	-29.3	0.159000045157882	-29.3	0	-29.3	0.0618999855505535	-29.3	0	-29.3	0.0592999855507514	-29.3	0	-29.3	0.0173000451541157	-29.3	0	-29.3	0.0645999855514674	-29.3	0
-29.2	0.0819999283339712	-29.2	0	-29.2	-0.2748	-29.2	0	-29.2	0.160299987939652	-29.2	0	-29.2	0.0617999283349491	-29.2	0	-29.2	0.0597999283309036	-29.2	0	-29.2	0.0177999879342678	-29.2	0	-29.2	0.064499928328587	-29.2	0
-29.1	0.0789998738291615	-29.1	0	-29.1	-0.2738	-29.1	0	-29.1	0.158900082446053	-29.1	0	-29.1	0.0606998738294351	-29.1	0	-29.1	0.0626998738262046	-29.1	0	-29.1	0.0179999930369377	-29.1	0	-29.1	0.0635998738289345	-29.1	0
-29	0.073699894524907	-29	0	-29	-0.2756	-29	0	-29	0.152900132943614	-29	0	-29	0.0564000137346738	-29	0	-29	0.0593000137305353	-29	0	-29	0.0210000137303723	-29	0	-29	0.0611998945241794	-29	0
-28.9	0.0685999223242106	-28.9	0	-28.9	-0.2761	-28.9	0	-28.9	0.151600101140502	-28.9	0	-28.9	0.0532000117309508	-28.9	0	-28.9	0.0570000117295422	-28.9	0	-28.9	0.0207001011331158	-28.9	0	-28.9	0.0601999223217717	-28.9	0
-28.8	0.0682999904165627	-28.8	0	-28.8	-0.2733	-28.8	0	-28.8	0.152800079824374	-28.8	0	-28.8	0.0542999904173485	-28.8	0	-28.8	0.0552999904175522	-28.8	0	-28.8	0.0205000798196124	-28.8	0	-28.8	0.0558999904169468	-28.8	0
-28.7	0.0665999328630278	-28.7	0	-28.7	-0.2746	-28.7	0	-28.7	0.153099992468924	-28.7	0	-28.7	0.0542999328645237	-28.7	0	-28.7	0.0544999328594713	-28.7	0	-28.7	0.0216999924632546	-28.7	0	-28.7	0.0597999328601873	-28.7	0
-28.6	0.0633999643796415	-28.6	0	-28.6	-0.2752	-28.6	0	-28.6	0.154000083588471	-28.6	0	-28.6	0.0521999643824529	-28.6	0	-28.6	0.0519999643802294	-28.6	0	-28.6	0.020199994181894	-28.6	0	-28.6	0.0566999643779127	-28.6	0
-28.5	0.0622999965671625	-28.5	0	-28.5	-0.2729	-28.5	0	-28.5	0.155900056175597	-28.5	0	-28.5	0.0548999965685653	-28.5	0	-28.5	0.0515999965646188	-28.5	0	-28.5	0.0191999965609284	-28.5	0	-28.5	0.0570999965675583	-28.5	0
-28.4	0.0634999566100305	-28.4	0	-28.4	-0.2688	-28.4	0	-28.4	0.159200016212708	-28.4	0	-28.4	0.0586999864135578	-28.4	0	-28.4	0.0526999864123354	-28.4	0	-28.4	0.0238000162098615	-28.4	0	-28.4	0.0590999566084065	-28.4	0
-28.3	0.061199998617667	-28.3	0	-28.3	-0.2664	-28.3	0	-28.3	0.159600058224896	-28.3	0	-28.3	0.0598999986214039	-28.3	0	-28.3	0.0503999986176495	-28.3	0	-28.3	0.0239000582187145	-28.3	0	-28.3	0.0592999986183713	-28.3	0
-28.2	0.0587999349590973	-28.2	0	-28.2	-0.2652	-28.2	0	-28.2	0.163499994563608	-28.2	0	-28.2	0.0625999349613267	-28.2	0	-28.2	0.0502999349591846	-28.2	0	-28.2	0.0252999945623742	-28.2	0	-28.2	0.0608999349569785	-28.2	0
-28.1	0.0549000067730958	-28.1	0	-28.1	-0.2675	-28.1	0	-28.1	0.161600066378014	-28.1	0	-28.1	0.0617000067722984	-28.1	0	-28.1	0.053500006772083	-28.1	0	-28.1	0.0252000067666813	-28.1	0	-28.1	0.062300006771693	-28.1	0
-28	0.0529998743550095	-28	0	-28	-0.2673	-28	0	-28	0.164899993564177	-28	0	-28	0.0642999935662374	-28	0	-28	0.0543999935653119	-28	0	-28	0.0280999935603177	-28	0	-28	0.0640998743510863	-28	0
-27.9	0.0464999380601512	-27.9	0	-27.9	-0.273	-27.9	0	-27.9	0.160700116874068	-27.9	0	-27.9	0.0616999976627994	-27.9	0	-27.9	0.0480999976643943	-27.9	0	-27.9	0.0247001168681891	-27.9	0	-27.9	0.0603999380582536	-27.9	0
-27.8	0.0454999865069112	-27.8	0	-27.8	-0.2739	-27.8	0	-27.8	0.158900075915881	-27.8	0	-27.8	0.0621999865070393	-27.8	0	-27.8	0.048699986506108	-27.8	0	-27.8	0.0199000759093906	-27.8	0	-27.8	0.0594999865061254	-27.8	0
-27.7	0.0460999228489527	-27.7	0	-27.7	-0.2709	-27.7	0	-27.7	0.163500012258737	-27.7	0	-27.7	0.0634999228495872	-27.7	0	-27.7	0.0512999228485569	-27.7	0	-27.7	0.0197000122534519	-27.7	0	-27.7	0.0593999228476605	-27.7	0
-27.6	0.0430999611380685	-27.6	0	-27.6	-0.2715	-27.6	0	-27.6	0.162300080351997	-27.6	0	-27.6	0.0609999611406238	-27.6	0	-27.6	0.0471999611363572	-27.6	0	-27.6	0.0167999909390346	-27.6	0	-27.6	0.0620999611346633	-27.6	0
-27.5	0.0445998409304593	-27.5	0	-27.5	-0.2706	-27.5	0	-27.5	0.162400049546704	-27.5	0	-27.5	0.0611999899410876	-27.5	0	-27.5	0.0495999899358139	-27.5	0	-27.5	0.0140999899376766	-27.5	0	-27.5	0.0622998409271531	-27.5	0
-27.4	0.0358999273339577	-27.4	0	-27.4	-0.2727	-27.4	0	-27.4	0.158200165747985	-27.4	0	-27.4	0.0547999869340856	-27.4	0	-27.4	0.0440999869351799	-27.4	0	-27.4	0.00880016574592446	-27.4	0	-27.4	0.0561999273304536	-27.4	0
-27.3	0.0361999920387461	-27.3	0	-27.3	-0.2754	-27.3	0	-27.3	0.158000081446517	-27.3	0	-27.3	0.0538999920354399	-27.3	0	-27.3	0.0402999920370348	-27.3	0	-27.3	0.00470008144111489	-27.3	0	-27.3	0.0562999920366565	-27.3	0
-27.2	0.0365999812129303	-27.2	0	-27.2	-0.2725	-27.2	0	-27.2	0.156800011016458	-27.2	0	-27.2	0.0559999812139722	-27.2	0	-27.2	0.0396999812110153	-27.2	0	-27.2	0.00380001101075322	-27.2	0	-27.2	0.0564999812122551	-27.2	0
-27.1	0.0399999808796565	-27.1	0	-27.1	-0.2681	-27.1	0	-27.1	0.157700010680855	-27.1	0	-27.1	0.0548999808816006	-27.1	0	-27.1	0.0402999808793538	-27.1	0	-27.1	0.0033000106777763	-27.1	0	-27.1	0.0588999808787776	-27.1	0
-27	0.0427998775958258	-27	0	-27	-0.2643	-27	0	-27	0.157100026608532	-27	0	-27	0.057499996804836	-27	0	-27	0.0413999968041026	-27	0	-27	0.00379999680444598	-27	0	-27	0.0608998775933287	-27	0
-26.9	0.0397998949047178	-26.9	0	-26.9	-0.2647	-26.9	0	-26.9	0.15290013332924	-26.9	0	-26.9	0.0524000141158467	-26.9	0	-26.9	0.0363000141151133	-26.9	0	-26.9	-0.00339987	-26.9	0	-26.9	0.0570998949042405	-26.9	0
-26.8	0.0372000022907741	-26.8	0	-26.8	-0.2639	-26.8	0	-26.8	0.151400091697724	-26.8	0	-26.8	0.0477000022910943	-26.8	0	-26.8	0.0329000022902619	-26.8	0	-26.8	-0.00739991	-26.8	0	-26.8	0.0528000022859487	-26.8	0
-26.7	0.037199977588898	-26.7	0	-26.7	-0.2667	-26.7	0	-26.7	0.146100007394125	-26.7	0	-26.7	0.0455999775913369	-26.7	0	-26.7	0.0294999775906035	-26.7	0	-26.7	-0.00859999	-26.7	0	-26.7	0.0476999775855802	-26.7	0
-26.6	0.0348000006197253	-26.6	0	-26.6	-0.2661	-26.6	0	-26.6	0.146600000622129	-26.6	0	-26.6	0.047700000621262	-26.6	0	-26.6	0.0310000006211339	-26.6	0	-26.6	-0.0061	-26.6	0	-26.6	0.0480000006209593	-26.6	0
-26.5	0.0336999975697836	-26.5	0	-26.5	-0.2614	-26.5	0	-26.5	0.148099997568352	-26.5	0	-26.5	0.0531999975719373	-26.5	0	-26.5	0.0319999975690735	-26.5	0	-26.5	-0.0034	-26.5	0	-26.5	0.0464999975702085	-26.5	0
-26.4	0.0343999278084084	-26.4	0	-26.4	-0.2557	-26.4	0	-26.4	0.144600017218181	-26.4	0	-26.4	0.0543999874134897	-26.4	0	-26.4	0.0329999874120404	-26.4	0	-26.4	-0.00239998	-26.4	0	-26.4	0.0448999278087285	-26.4	0
-26.3	0.0329000094425282	-26.3	0	-26.3	-0.2544	-26.3	0	-26.3	0.144800069047051	-26.3	0	-26.3	0.0586000094444898	-26.3	0	-26.3	0.033900009439094	-26.3	0	-26.3	-0.00449993	-26.3	0	-26.3	0.0445000094405259	-26.3	0
-26.2	0.033799945784267	-26.2	0	-26.2	-0.2517	-26.2	0	-26.2	0.141800005389086	-26.2	0	-26.2	0.0616999457852216	-26.2	0	-26.2	0.0354999457849772	-26.2	0	-26.2	-0.00199999	-26.2	0	-26.2	0.045699945781962	-26.2	0
-26.1	0.0374998655352101	-26.1	0	-26.1	-0.2464	-26.1	0	-26.1	0.139300044349511	-26.1	0	-26.1	0.0597998655321135	-26.1	0	-26.1	0.0369998655332893	-26.1	0	-26.1	0.00110001453867881	-26.1	0	-26.1	0.0458998655303731	-26.1	0
-26	0.0314999194160919	-26	0	-26	-0.2477	-26	0	-26	0.134700128033728	-26	0	-26	0.0521999939228408	-26	0	-26	0.0340999939216999	-26	0	-26	0.000199993919522967	-26	0	-26	0.0424999194146949	-26	0
-25.9	0.0274999990251672	-25.9	0	-25.9	-0.2486	-25.9	0	-25.9	0.131300073531747	-25.9	0	-25.9	0.0500999990254059	-25.9	0	-25.9	0.0343999990218435	-25.9	0	-25.9	-0.000499926	-25.9	0	-25.9	0.0406999990227632	-25.9	0
-25.8	0.0277000041023712	-25.8	0	-25.8	-0.2476	-25.8	0	-25.8	0.131599989203096	-25.8	0	-25.8	0.0502000041014981	-25.8	0	-25.8	0.0370000041002641	-25.8	0	-25.8	0.003499989194097	-25.8	0	-25.8	0.0450000041018939	-25.8	0
-25.7	0.0270000007185445	-25.7	0	-25.7	-0.2468	-25.7	0	-25.7	0.135300000714778	-25.7	0	-25.7	0.055400000714144	-25.7	0	-25.7	0.0361000007142138	-25.7	0	-25.7	0.00680000071588438	-25.7	0	-25.7	0.0490000007157505	-25.7	0
-25.6	0.0285999908956001	-25.6	0	-25.6	-0.2418	-25.6	0	-25.6	0.13679999089436	-25.6	0	-25.6	0.0592999908913043	-25.6	0	-25.6	0.0367999908958154	-25.6	0	-25.6	0.0100000057900616	-25.6	0	-25.6	0.0527999908917991	-25.6	0
-25.5	0.0298999692204234	-25.5	0	-25.5	-0.2377	-25.5	0	-25.5	0.13750001392691	-25.5	0	-25.5	0.0634999990252254	-25.5	0	-25.5	0.0320999990217388	-25.5	0	-25.5	0.0113999990171578	-25.5	0	-25.5	0.0556999692198588	-25.5	0
-25.4	0.0266999753257551	-25.4	0	-25.4	-0.235	-25.4	0	-25.4	0.137400020030327	-25.4	0	-25.4	0.0636000051272276	-25.4	0	-25.4	0.0302000051269715	-25.4	0	-25.4	0.0112000200242619	-25.4	0	-25.4	0.0546999753241835	-25.4	0
-25.3	0.0281999980215915	-25.3	0	-25.3	-0.2348	-25.3	0	-25.3	0.136000027825503	-25.3	0	-25.3	0.0625999980220513	-25.3	0	-25.3	0.0322999980198801	-25.3	0	-25.3	0.0160000278192456	-25.3	0	-25.3	0.0554999980195134	-25.3	0
-25.2	0.0261999384420051	-25.2	0	-25.2	-0.236	-25.2	0	-25.2	0.136599998048041	-25.2	0	-25.2	0.0611999384418596	-25.2	0	-25.2	0.0326999384415103	-25.2	0	-25.2	0.013399998042587	-25.2	0	-25.2	0.0542999384415452	-25.2	0
-25.1	0.0227999157687009	-25.1	0	-25.1	-0.2351	-25.1	0	-25.1	0.136100064777565	-25.1	0	-25.1	0.0602999157672457	-25.1	0	-25.1	0.0358999157688231	-25.1	0	-25.1	0.0134000051693874	-25.1	0	-25.1	0.0524999157642014	-25.1	0
-25	0.0223999208683381	-25	0	-25	-0.2371	-25	0	-25	0.133700084781594	-25	0	-25	0.0577999953748076	-25	0	-25	0.0327999953769904	-25	0	-25	0.0130999953726132	-25	0	-25	0.0498999208684836	-25	0
-24.9	0.0210000285878778	-24.9	0	-24.9	-0.2359	-24.9	0	-24.9	0.128500073293253	-24.9	0	-24.9	0.0538999987838906	-24.9	0	-24.9	0.0285999987827381	-24.9	0	-24.9	0.0105000732874032	-24.9	0	-24.9	0.0476000285852933	-24.9	0
-24.8	0.0221999977584346	-24.8	0	-24.8	-0.2295	-24.8	0	-24.8	0.131999967958109	-24.8	0	-24.8	0.0566999977600062	-24.8	0	-24.8	0.0317999977596628	-24.8	0	-24.8	0.0159999679526663	-24.8	0	-24.8	0.052399997759494	-24.8	0
-24.7	0.0229999798066274	-24.7	0	-24.7	-0.226	-24.7	0	-24.7	0.132999994708371	-24.7	0	-24.7	0.0564999798079953	-24.7	0	-24.7	0.034599979804625	-24.7	0	-24.7	0.0191999947055592	-24.7	0	-24.7	0.057499979808199	-24.7	0
-24.6	0.0243999892991269	-24.6	0	-24.6	-0.2272	-24.6	0	-24.6	0.133200019099604	-24.6	0	-24.6	0.0583999892951397	-24.6	0	-24.6	0.0323999892934808	-24.6	0	-24.6	0.0230000041919993	-24.6	0	-24.6	0.0596999892950407	-24.6	0
-24.5	0.0309999561068253	-24.5	0	-24.5	-0.2257	-24.5	0	-24.5	0.139900000809575	-24.5	0	-24.5	0.0638000008148083	-24.5	0	-24.5	0.0331000008118281	-24.5	0	-24.5	0.0232000008072646	-24.5	0	-24.5	0.0625999561052595	-24.5	0
-24.4	0.0317999503640749	-24.4	0	-24.4	-0.2224	-24.4	0	-24.4	0.140700039770309	-24.4	0	-24.4	0.0635999950682162	-24.4	0	-24.4	0.0309999950623023	-24.4	0	-24.4	0.0222000397661759	-24.4	0	-24.4	0.0635999503610947	-24.4	0
-24.3	0.0307000072716619	-24.3	0	-24.3	-0.2226	-24.3	0	-24.3	0.140000051975221	-24.3	0	-24.3	0.0633000072739378	-24.3	0	-24.3	0.028900007273478	-24.3	0	-24.3	0.0232000519754365	-24.3	0	-24.3	0.0639000072696945	-24.3	0
-24.2	0.031399966646859	-24.2	0	-24.2	-0.2226	-24.2	0	-24.2	0.138499996450264	-24.2	0	-24.2	0.0637999666469113	-24.2	0	-24.2	0.0276999666457414	-24.2	0	-24.2	0.0236999964436109	-24.2	0	-24.2	0.0642999666415562	-24.2	0
-24.1	0.0340999991676654	-24.1	0	-24.1	-0.2229	-24.1	0	-24.1	0.137500028966315	-24.1	0	-24.1	0.0636999991693301	-24.1	0	-24.1	0.0277999991631077	-24.1	0	-24.1	0.0227999991620891	-24.1	0	-24.1	0.064199999163975	-24.1	0
-24	0.0390999510782422	-24	0	-24	-0.2221	-24	0	-24	0.137300010683248	-24	0	-24	0.0705999957790482	-24	0	-24	0.0251999957799853	-24	0	-24	0.024899995780288	-24	0	-24	0.0661999510775786	-24	0
-23.9	0.03839995515591	-23.9	0	-23.9	-0.2231	-23.9	0	-23.9	0.134200044565659	-23.9	0	-23.9	0.0682999998571177	-23.9	0	-23.9	0.025899999855028	-23.9	0	-23.9	0.024400044556387	-23.9	0	-23.9	0.0670999551548448	-23.9	0
-23.8	0.0375000039348379	-23.8	0	-23.8	-0.2224	-23.8	0	-23.8	0.130300048636855	-23.8	0	-23.8	0.0670000039353909	-23.8	0	-23.8	0.0257000039346167	-23.8	0	-23.8	0.0240000486373901	-23.8	0	-23.8	0.06650000393347	-23.8	0
-23.7	0.0354999728006078	-23.7	0	-23.7	-0.2221	-23.7	0	-23.7	0.126300002601056	-23.7	0	-23.7	0.0668999727968185	-23.7	0	-23.7	0.0206999727961374	-23.7	0	-23.7	0.0228000025963411	-23.7	0	-23.7	0.0642999727970164	-23.7	0
-23.6	0.0404999887250597	-23.6	0	-23.6	-0.2173	-23.6	0	-23.6	0.129200033428788	-23.6	0	-23.6	0.0672999887246988	-23.6	0	-23.6	0.0214999887211889	-23.6	0	-23.6	0.0244000036218495	-23.6	0	-23.6	0.0651999887231796	-23.6	0
-23.5	0.0425999585895624	-23.5	0	-23.5	-0.219	-23.5	0	-23.5	0.131800018192735	-23.5	0	-23.5	0.066400003292074	-23.5	0	-23.5	0.023700003290287	-23.5	0	-23.5	0.026800003288372	-23.5	0	-23.5	0.0645999585867685	-23.5	0
-23.4	0.0391999728235533	-23.4	0	-23.4	-0.221	-23.4	0	-23.4	0.12990003242885	-23.4	0	-23.4	0.0665000026237976	-23.4	0	-23.4	0.0246000026236288	-23.4	0	-23.4	0.0245000324248394	-23.4	0	-23.4	0.0637999728205614	-23.4	0
-23.3	0.0363000019569881	-23.3	0	-23.3	-0.2201	-23.3	0	-23.3	0.130100031758047	-23.3	0	-23.3	0.0674000019571395	-23.3	0	-23.3	0.0263000019549509	-23.3	0	-23.3	0.0237000317574712	-23.3	0	-23.3	0.0634000019526866	-23.3	0
-23.2	0.0412999735162884	-23.2	0	-23.2	-0.2184	-23.2	0	-23.2	0.127900003313698	-23.2	0	-23.2	0.0689999735150195	-23.2	0	-23.2	0.0266999735104037	-23.2	0	-23.2	0.0225000033096876	-23.2	0	-23.2	0.0641999735125864	-23.2	0
-23.1	0.0426999846968101	-23.1	0	-23.1	-0.214	-23.1	0	-23.1	0.128200014496542	-23.1	0	-23.1	0.0691999846931139	-23.1	0	-23.1	0.0247999846942548	-23.1	0	-23.1	0.0214999995914695	-23.1	0	-23.1	0.0656999846942199	-23.1	0
-23	0.0420000554804574	-23	0	-23	-0.2116	-23	0	-23	0.130500025679794	-23	0	-23	0.0696999958781817	-23	0	-23	0.0188999958736531	-23	0	-23	0.0177999958723376	-23	0	-23	0.0641000554824132	-23	0
-22.9	0.0457999755417404	-22.9	0	-22.9	-0.2056	-22.9	0	-22.9	0.137499945736636	-22.9	0	-22.9	0.0733000053405704	-22.9	0	-22.9	0.0234000053424097	-22.9	0	-22.9	0.0161999457341153	-22.9	0	-22.9	0.0654999755352037	-22.9	0
-22.8	0.044700001621095	-22.8	0	-22.8	-0.2047	-22.8	0	-22.8	0.138300016526046	-22.8	0	-22.8	0.0747000016235688	-22.8	0	-22.8	0.0250000016239937	-22.8	0	-22.8	0.0159000165222096	-22.8	0	-22.8	0.0639000016199134	-22.8	0
-22.7	0.0475999254231283	-22.7	0	-22.7	-0.2023	-22.7	0	-22.7	0.137099999930797	-22.7	0	-22.7	0.0770999254236813	-22.7	0	-22.7	0.0263999254202645	-22.7	0	-22.7	0.0156999999271648	-22.7	0	-22.7	0.0649999254237628	-22.7	0
-22.6	0.047799942040001	-22.6	0	-22.6	-0.1988	-22.6	0	-22.6	0.133700076152309	-22.6	0	-22.6	0.0746999420443899	-22.6	0	-22.6	0.0265999420407752	-22.6	0	-22.6	0.0161000016414619	-22.6	0	-22.6	0.0591999420394131	-22.6	0
-22.5	0.0519997967712698	-22.5	0	-22.5	-0.1908	-22.5	0	-22.5	0.134500064996246	-22.5	0	-22.5	0.0761000053898897	-22.5	0	-22.5	0.0297000053906231	-22.5	0	-22.5	0.020500005386566	-22.5	0	-22.5	0.0613997967739124	-22.5	0
-22.4	0.0507997910754057	-22.4	0	-22.4	-0.1928	-22.4	0	-22.4	0.131500208306534	-22.4	0	-22.4	0.0730999996922037	-22.4	0	-22.4	0.0279999996892002	-22.4	0	-22.4	0.0167002083035186	-22.4	0	-22.4	0.0591997910705686	-22.4	0
-22.3	0.0456000055091863	-22.3	0	-22.3	-0.1973	-22.3	0	-22.3	0.128300214124465	-22.3	0	-22.3	0.0667000055073004	-22.3	0	-22.3	0.0241000055066252	-22.3	0	-22.3	0.00550021411982016	-22.3	0	-22.3	0.0532000055063691	-22.3	0
-22.2	0.0406999381557398	-22.2	0	-22.2	-0.2005	-22.2	0	-22.2	0.119499997759704	-22.2	0	-22.2	0.0648999381555768	-22.2	0	-22.2	0.0206999381553032	-22.2	0	-22.2	-0.000900002	-22.2	0	-22.2	0.0474999381513044	-22.2	0
-22.1	0.0399999899891554	-22.1	0	-22.1	-0.2035	-22.1	0	-22.1	0.117500064490741	-22.1	0	-22.1	0.0593999899865594	-22.1	0	-22.1	0.0132999899833521	-22.1	0	-22.1	-0.0096	-22.1	0	-22.1	0.0497999899853312	-22.1	0
-22	0.0404999947313627	-22	0	-22	-0.1948	-22	0	-22	0.112900009633449	-22	0	-22	0.0595999947327073	-22	0	-22	0.0148999947305128	-22	0	-22	-0.00330001	-22	0	-22	0.0514999947299657	-22	0
-21.9	0.0427998504637799	-21.9	0	-21.9	-0.1839	-21.9	0	-21.9	0.112000014378282	-21.9	0	-21.9	0.0574999994751124	-21.9	0	-21.9	0.0258999994766782	-21.9	0	-21.9	-0.000199986	-21.9	0	-21.9	0.0529998504644027	-21.9	0
-21.8	0.0399000032448384	-21.8	0	-21.8	-0.1825	-21.8	0	-21.8	0.102800152253621	-21.8	0	-21.8	0.052400003245566	-21.8	0	-21.8	0.0228000032439013	-21.8	0	-21.8	-0.00409985	-21.8	0	-21.8	0.049800003242126	-21.8	0
-21.7	0.0427999480743892	-21.7	0	-21.7	-0.1808	-21.7	0	-21.7	0.106199992776965	-21.7	0	-21.7	0.051299948070664	-21.7	0	-21.7	0.0246999480696104	-21.7	0	-21.7	-0.00560001	-21.7	0	-21.7	0.0489999480741972	-21.7	0
-21.6	0.0496998576636543	-21.6	0	-21.6	-0.1791	-21.6	0	-21.6	0.108400051380158	-21.6	0	-21.6	0.0504998576652724	-21.6	0	-21.6	0.0306998576634214	-21.6	0	-21.6	0.00550000667499262	-21.6	0	-21.6	0.0513998576643644	-21.6	0
-21.5	0.052199866509909	-21.5	0	-21.5	-0.1796	-21.5	0	-21.5	0.105800134730089	-21.5	0	-21.5	0.0544000006229908	-21.5	0	-21.5	0.0291000006182003	-21.5	0	-21.5	0.0107000006173621	-21.5	0	-21.5	0.0470998665077786	-21.5	0
-21.4	0.0464998706120241	-21.4	0	-21.4	-0.1881	-21.4	0	-21.4	0.0993001239330624	-21.4	0	-21.4	0.052600004721171	-21.4	0	-21.4	0.0283000047202222	-21.4	0	-21.4	0.0149001239296922	-21.4	0	-21.4	0.0484998706124316	-21.4	0
-21.3	0.0418999979883665	-21.3	0	-21.3	-0.1926	-21.3	0	-21.3	0.0951001320972864	-21.3	0	-21.3	0.0529999979880813	-21.3	0	-21.3	0.0279999979866261	-21.3	0	-21.3	0.0190001320916053	-21.3	0	-21.3	0.0446999979831162	-21.3	0
-21.2	0.0450999170461728	-21.2	0	-21.2	-0.1857	-21.2	0	-21.2	0.0957999989987002	-21.2	0	-21.2	0.0592999170439725	-21.2	0	-21.2	0.0286999170421041	-21.2	0	-21.2	0.0292999989942473	-21.2	0	-21.2	0.0503999170396128	-21.2	0
-21.1	0.0450998723645171	-21.1	0	-21.1	-0.188	-21.1	0	-21.1	0.0967000809832825	-21.1	0	-21.1	0.0558998723645345	-21.1	0	-21.1	0.0252998723626661	-21.1	0	-21.1	0.0271999990181939	-21.1	0	-21.1	0.0478998723629047	-21.1	0
-21	0.037799941146659	-21	0	-21	-0.1871	-21	0	-21	0.0949001274129841	-21	0	-21	0.0529000007518334	-21	0	-21	0.026700000747951	-21	0	-21	0.0193000007457158	-21	0	-21	0.0484999411455647	-21	0
-20.9	0.0422999872207583	-20.9	0	-20.9	-0.1937	-20.9	0	-20.9	0.0938000542773807	-20.9	0	-20.9	0.0538000021260814	-20.9	0	-20.9	0.032400002120994	-20.9	0	-20.9	0.0212000542742317	-20.9	0	-20.9	0.0490999872199609	-20.9	0
-20.8	0.0450000011078373	-20.8	0	-20.8	-0.195	-20.8	0	-20.8	0.101300008562248	-20.8	0	-20.8	0.0529000011119933	-20.8	0	-20.8	0.0330000011090306	-20.8	0	-20.8	0.0238000085555541	-20.8	0	-20.8	0.0568000011080585	-20.8	0
-20.7	0.0531999872218876	-20.7	0	-20.7	-0.1941	-20.7	0	-20.7	0.10650000212263	-20.7	0	-20.7	0.0572999872201763	-20.7	0	-20.7	0.0336999872197339	-20.7	0	-20.7	0.0271000021166401	-20.7	0	-20.7	0.0652999872218061	-20.7	0
-20.6	0.0590999398118583	-20.6	0	-20.6	-0.1965	-20.6	0	-20.6	0.116300014316948	-20.6	0	-20.6	0.0635999398109561	-20.6	0	-20.6	0.0294999398101936	-20.6	0	-20.6	0.0292999994126149	-20.6	0	-20.6	0.0673999398095475	-20.6	0
-20.5	0.0572999188298127	-20.5	0	-20.5	-0.195	-20.5	0	-20.5	0.120800060394686	-20.5	0	-20.5	0.068400000789552	-20.5	0	-20.5	0.0349000007881841	-20.5	0	-20.5	0.0325000007869676	-20.5	0	-20.5	0.0688999188278103	-20.5	0
-20.4	0.0528998219997447	-20.4	0	-20.4	-0.1967	-20.4	0	-20.4	0.118800082767848	-20.4	0	-20.4	0.0665000008120842	-20.4	0	-20.4	0.038400000808906	-20.4	0	-20.4	0.0386000827638782	-20.4	0	-20.4	0.0735998219970497	-20.4	0
-20.3	0.0481999981529952	-20.3	0	-20.3	-0.202	-20.3	0	-20.3	0.113000176967034	-20.3	0	-20.3	0.0615999981528148	-20.3	0	-20.3	0.033799998152972	-20.3	0	-20.3	0.0405001769613591	-20.3	0	-20.3	0.0672999981543398	-20.3	0
-20.2	0.0508998765981232	-20.2	0	-20.2	-0.1966	-20.2	0	-20.2	0.115900003256684	-20.2	0	-20.2	0.0587998765950033	-20.2	0	-20.2	0.0304998765932396	-20.2	0	-20.2	0.0410000032534299	-20.2	0	-20.2	0.065999876591377	-20.2	0
-20.1	0.0466998840820452	-20.1	0	-20.1	-0.2008	-20.1	0	-20.1	0.113300122498913	-20.1	0	-20.1	0.0528998840818531	-20.1	0	-20.1	0.0264998840830231	-20.1	0	-20.1	0.0331000032856537	-20.1	0	-20.1	0.0549998840797343	-20.1	0
-20	0.0483999613279593	-20	0	-20	-0.2057	-20	0	-20	0.106700117794389	-20	0	-20	0.0486999985841976	-20	0	-20	0.0265999985822418	-20	0	-20	0.0309999985802278	-20	0	-20	0.0461999613253283	-20	0
-19.9	0.0522999985951174	-19.9	0	-19.9	-0.2116	-19.9	0	-19.9	0.104500043300504	-19.9	0	-19.9	0.0498999985939008	-19.9	0	-19.9	0.0320999985924573	-19.9	0	-19.9	0.0289000432967441	-19.9	0	-19.9	0.0473999985915725	-19.9	0
-19.8	0.0549000002865796	-19.8	0	-19.8	-0.21	-19.8	0	-19.8	0.106800000288786	-19.8	0	-19.8	0.0515000002887973	-19.8	0	-19.8	0.0427000002855493	-19.8	0	-19.8	0.0290000002860324	-19.8	0	-19.8	0.0513000002865738	-19.8	0
-19.7	0.0612999400145782	-19.7	0	-19.7	-0.2026	-19.7	0	-19.7	0.108999999618391	-19.7	0	-19.7	0.0556999400141649	-19.7	0	-19.7	0.0501999400148634	-19.7	0	-19.7	0.0241999996178492	-19.7	0	-19.7	0.0490999400135479	-19.7	0
-19.6	0.0610998634983844	-19.6	0	-19.6	-0.206	-19.6	0	-19.6	0.103000064660591	-19.6	0	-19.6	0.0571998634950432	-19.6	0	-19.6	0.0480998634920979	-19.6	0	-19.6	0.012299997601076	-19.6	0	-19.6	0.052899863494531	-19.6	0
-19.5	0.0588999763058382	-19.5	0	-19.5	-0.2108	-19.5	0	-19.5	0.104000136496325	-19.5	0	-19.5	0.052299998660601	-19.5	0	-19.5	0.0445999986586685	-19.5	0	-19.5	0.0059999986551702	-19.5	0	-19.5	0.0455999763071304	-19.5	0
-19.4	0.0650998611708928	-19.4	0	-19.4	-0.2025	-19.4	0	-19.4	0.109900025086972	-19.4	0	-19.4	0.0576999990043987	-19.4	0	-19.4	0.0518999990053999	-19.4	0	-19.4	0.00590002508033649	-19.4	0	-19.4	0.0520998611682444	-19.4	0
-19.3	0.0706000000609492	-19.3	0	-19.3	-0.2008	-19.3	0	-19.3	0.107200137896143	-19.3	0	-19.3	0.0621000000610366	-19.3	0	-19.3	0.056200000060926	-19.3	0	-19.3	0.00450013789304649	-19.3	0	-19.3	0.0458000000580796	-19.3	0
-19.2	0.0661997688184783	-19.2	0	-19.2	-0.1986	-19.2	0	-19.2	0.0983999997879437	-19.2	0	-19.2	0.0509997688204749	-19.2	0	-19.2	0.0528997688161326	-19.2	0	-19.2	-0.001	-19.2	0	-19.2	0.0393997688152012	-19.2	0
-19.1	0.0646997485673637	-19.1	0	-19.1	-0.1996	-19.1	0	-19.1	0.0902002328548406	-19.1	0	-19.1	0.0457997485646047	-19.1	0	-19.1	0.0540997485659318	-19.1	0	-19.1	-0.0033	-19.1	0	-19.1	0.0299997485635686	-19.1	0
-19	0.0670997747147339	-19	0	-19	-0.1981	-19	0	-19	0.0920002515522356	-19	0	-19	0.0446000000956701	-19	0	-19	0.0500000000902219	-19	0	-19	-0.0046	-19	0	-19	0.0263997747133544	-19	0
-18.9	0.0670996776461834	-18.9	0	-18.9	-0.1931	-18.9	0	-18.9	0.0908002250289428	-18.9	0	-18.9	0.0409000001163804	-18.9	0	-18.9	0.0491000001165958	-18.9	0	-18.9	-0.0109998	-18.9	0	-18.9	0.0257996776417713	-18.9	0
-18.8	0.0593000004191708	-18.8	0	-18.8	-0.1973	-18.8	0	-18.8	0.0830003226583358	-18.8	0	-18.8	0.0373000004183268	-18.8	0	-18.8	0.0474000004178379	-18.8	0	-18.8	-0.00759968	-18.8	0	-18.8	0.0166000004173839	-18.8	0
-18.7	0.0554997515682771	-18.7	0	-18.7	-0.1984	-18.7	0	-18.7	0.0803999993004254	-18.7	0	-18.7	0.0379997515701689	-18.7	0	-18.7	0.05599975156656	-18.7	0	-18.7	-0.0089	-18.7	0	-18.7	0.0142997515686147	-18.7	0
-18.6	0.0531997624784708	-18.6	0	-18.6	-0.2019	-18.6	0	-18.6	0.0801002467633225	-18.6	0	-18.6	0.0412997624771378	-18.6	0	-18.6	0.0536997624767537	-18.6	0	-18.6	-0.009	-18.6	0	-18.6	0.0130997624764859	-18.6	0
-18.5	0.0466998563533707	-18.5	0	-18.5	-0.2051	-18.5	0	-18.5	0.0847002400623751	-18.5	0	-18.5	0.0404000016387727	-18.5	0	-18.5	0.0448000016403967	-18.5	0	-18.5	-0.0057	-18.5	0	-18.5	0.0133998563505884	-18.5	0
-18.4	0.0387998841652006	-18.4	0	-18.4	-0.207	-18.4	0	-18.4	0.0977001449391537	-18.4	0	-18.4	0.0371999996496015	-18.4	0	-18.4	0.0383999996483908	-18.4	0	-18.4	-0.00249986	-18.4	0	-18.4	0.0235998841635592	-18.4	0
-18.3	0.0361999969754834	-18.3	0	-18.3	-0.2197	-18.3	0	-18.3	0.102200116183667	-18.3	0	-18.3	0.0281999969738536	-18.3	0	-18.3	0.0267999969728407	-18.3	0	-18.3	-0.00639988	-18.3	0	-18.3	0.0307999969736557	-18.3	0
-18.2	0.0213000993135211	-18.2	0	-18.2	-0.2368	-18.2	0	-18.2	0.109300002459349	-18.2	0	-18.2	0.0146000993154303	-18.2	0	-18.2	0.0116000993148191	-18.2	0	-18.2	-0.0184	-18.2	0	-18.2	0.0197000993139227	-18.2	0
-18.1	0.0233000589869334	-18.1	0	-18.1	-0.2391	-18.1	0	-18.1	0.12649990252612	-18.1	0	-18.1	0.0205000589849078	-18.1	0	-18.1	0.0159000589846983	-18.1	0	-18.1	-0.0185	-18.1	0	-18.1	0.0300000589850242	-18.1	0
-18	0.025000026118505	-18	0	-18	-0.2368	-18	0	-18	0.127599944164103	-18	0	-18	0.027499996318511	-18	0	-18	0.0187999963163747	-18	0	-18	-0.0185	-18	0	-18	0.0358000261185225	-18	0
-17.9	0.0241000406749663	-17.9	0	-17.9	-0.2363	-17.9	0	-17.9	0.121299973619898	-17.9	0	-17.9	0.0372000034221855	-17.9	0	-17.9	0.0294000034227793	-17.9	0	-17.9	-0.0191	-17.9	0	-17.9	0.0405000406717591	-17.9	0
-17.8	0.0299000034101482	-17.8	0	-17.8	-0.2302	-17.8	0	-17.8	0.114199958705285	-17.8	0	-17.8	0.0462000034131052	-17.8	0	-17.8	0.0455000034089608	-17.8	0	-17.8	-0.0178	-17.8	0	-17.8	0.0486000034070457	-17.8	0
-17.7	0.0306000884193054	-17.7	0	-17.7	-0.2378	-17.7	0	-17.7	0.111899999013986	-17.7	0	-17.7	0.0558000884193461	-17.7	0	-17.7	0.0614000884197594	-17.7	0	-17.7	-0.0176	-17.7	0	-17.7	0.0551000884152018	-17.7	0
-17.6	0.0331000189689803	-17.6	0	-17.6	-0.231	-17.6	0	-17.6	0.115899907210405	-17.6	0	-17.6	0.0743000189686427	-17.6	0	-17.6	0.0784000189669314	-17.6	0	-17.6	-0.0022	-17.6	0	-17.6	0.0705000189664133	-17.6	0
-17.5	0.0399996914784424	-17.5	0	-17.5	-0.2198	-17.5	0	-17.5	0.11899998204899	-17.5	0	-17.5	0.0786000006773975	-17.5	0	-17.5	0.0777000006710296	-17.5	0	-17.5	0.00870000066788634	-17.5	0	-17.5	0.0725996914734424	-17.5	0
-17.4	0.0298997674253769	-17.4	0	-17.4	-0.2254	-17.4	0	-17.4	0.107700311316876	-17.4	0	-17.4	0.0601999983919086	-17.4	0	-17.4	0.076299998389004	-17.4	0	-17.4	0.00270031131367432	-17.4	0	-17.4	0.0568997674236016	-17.4	0
-17.3	0.0183999988003052	-17.3	0	-17.3	-0.228	-17.3	0	-17.3	0.10670023721832	-17.3	0	-17.3	0.0517999987969233	-17.3	0	-17.3	0.0744999987982737	-17.3	0	-17.3	0.00310023721249308	-17.3	0	-17.3	0.0456999987945892	-17.3	0
-17.2	0.00289974452607566	-17.2	0	-17.2	-0.2397	-17.2	0	-17.2	0.111599997842859	-17.2	0	-17.2	0.0398997445263376	-17.2	0	-17.2	0.0682997445219371	-17.2	0	-17.2	-0.000800002	-17.2	0	-17.2	0.0387997445213841	-17.2	0
-17.1	-0.0179	-17.1	0	-17.1	-0.2616	-17.1	0	-17.1	0.116000256992265	-17.1	0	-17.1	0.0239999813202303	-17.1	0	-17.1	0.0502999813179485	-17.1	0	-17.1	-0.0115	-17.1	0	-17.1	0.0304999813160975	-17.1	0
-17	-0.0302	-17	0	-17	-0.2747	-17	0	-17	0.125200012480491	-17	0	-17	0.018499997582694	-17	0	-17	0.0440999975799059	-17	0	-17	-0.0198	-17	0	-17	0.0283000050330884	-17	0
-16.9	-0.0490999	-16.9	0	-16.9	-0.2821	-16.9	0	-16.9	0.129799995211215	-16.9	0	-16.9	0.0135000026602938	-16.9	0	-16.9	0.0326000026580004	-16.9	0	-16.9	-0.028	-16.9	0	-16.9	0.0217000846132578	-16.9	0
-16.8	-0.0484	-16.8	0	-16.8	-0.2916	-16.8	0	-16.8	0.137999914921238	-16.8	0	-16.8	0.0157999968796503	-16.8	0	-16.8	0.0249999968764314	-16.8	0	-16.8	-0.0355001	-16.8	0	-16.8	0.0284999968753255	-16.8	0
-16.7	-0.0479997	-16.7	0	-16.7	-0.2826	-16.7	0	-16.7	0.142099997847254	-16.7	0	-16.7	0.0281002586161776	-16.7	0	-16.7	0.0328002586138609	-16.7	0	-16.7	-0.0361	-16.7	0	-16.7	0.0379002586123534	-16.7	0
-16.6	-0.0354997	-16.6	0	-16.6	-0.2665	-16.6	0	-16.6	0.146999738015438	-16.6	0	-16.6	0.0420003489634837	-16.6	0	-16.6	0.053300348961784	-16.6	0	-16.6	-0.0193	-16.6	0	-16.6	0.0566003489620925	-16.6	0
-16.5	-0.0158998	-16.5	0	-16.5	-0.245	-16.5	0	-16.5	0.157199651217525	-16.5	0	-16.5	0.069900001399219	-16.5	0	-16.5	0.0735000013919489	-16.5	0	-16.5	0.00260000139314798	-16.5	0	-16.5	0.0754001578534371	-16.5	0
-16.4	0.00110015341124381	-16.4	0	-16.4	-0.23	-16.4	0	-16.4	0.16179984421251	-16.4	0	-16.4	0.0838000006770017	-16.4	0	-16.4	0.0837000006758899	-16.4	0	-16.4	0.0169998442070209	-16.4	0	-16.4	0.085100153410167	-16.4	0
-16.3	0.0126999999556574	-16.3	0	-16.3	-0.2177	-16.3	0	-16.3	0.170899847216788	-16.3	0	-16.3	0.0899999999564898	-16.3	0	-16.3	0.0943999999544758	-16.3	0	-16.3	0.0341998472140403	-16.3	0	-16.3	0.102499999953579	-16.3	0
-16.2	0.0180997760762693	-16.2	0	-16.2	-0.2084	-16.2	0	-16.2	0.180399999597284	-16.2	0	-16.2	0.0981997760791273	-16.2	0	-16.2	0.103999776074488	-16.2	0	-16.2	0.0472999995909049	-16.2	0	-16.2	0.110299776075408	-16.2	0
-16.1	0.0114998445533274	-16.1	0	-16.1	-0.208	-16.1	0	-16.1	0.175300224535022	-16.1	0	-16.1	0.0868998445548641	-16.1	0	-16.1	0.0977998445523554	-16.1	0	-16.1	0.0395000010103104	-16.1	0	-16.1	0.100499844549631	-16.1	0
-16	0.00269986390048871	-16	0	-16	-0.213	-16	0	-16	0.171000154474314	-16	0	-16	0.0788999980104563	-16	0	-16	0.083899998007837	-16	0	-16	0.0326999980061373	-16	0	-16	0.0953998638979101	-16	0
-15.9	-0.00569992	-15.9	0	-15.9	-0.2203	-15.9	0	-15.9	0.18040013283462	-15.9	0	-15.9	0.0647999987268122	-15.9	0	-15.9	0.0677999987237854	-15.9	0	-15.9	0.0253001328346727	-15.9	0	-15.9	0.0798000806789787	-15.9	0
-15.8	-0.0112	-15.8	0	-15.8	-0.2212	-15.8	0	-15.8	0.186499919116613	-15.8	0	-15.8	0.0599000010734017	-15.8	0	-15.8	0.0632000010737102	-15.8	0	-15.8	0.0284999191171664	-15.8	0	-15.8	0.0793000010708056	-15.8	0
-15.7	-0.00539972	-15.7	0	-15.7	-0.2163	-15.7	0	-15.7	0.196199998637894	-15.7	0	-15.7	0.0646002780340496	-15.7	0	-15.7	0.0673002780313254	-15.7	0	-15.7	0.0428999986324925	-15.7	0	-15.7	0.0937002780301555	-15.7	0
-15.6	-0.00779957	-15.6	0	-15.6	-0.2164	-15.6	0	-15.6	0.205799720515643	-15.6	0	-15.6	0.0728004320444597	-15.6	0	-15.6	0.0745004320451699	-15.6	0	-15.6	0.0510999999060004	-15.6	0	-15.6	0.107000432046334	-15.6	0
-15.5	0.00380028917425079	-15.5	0	-15.5	-0.2118	-15.5	0	-15.5	0.230099566470017	-15.5	0	-15.5	0.0926000004656089	-15.5	0	-15.5	0.0900000004658068	-15.5	0	-15.5	0.0654000004651607	-15.5	0	-15.5	0.12200028917141	-15.5	0
-15.4	0.00640029409260023	-15.4	0	-15.4	-0.2102	-15.4	0	-15.4	0.22719971015249	-15.4	0	-15.4	0.107199999791192	-15.4	0	-15.4	0.0943999997871288	-15.4	0	-15.4	0.0718997101430432	-15.4	0	-15.4	0.13420029408735	-15.4	0
-15.3	0.00660000017160201	-15.3	0	-15.3	-0.2154	-15.3	0	-15.3	0.221199706342304	-15.3	0	-15.3	0.110900000174297	-15.3	0	-15.3	0.0970000001725566	-15.3	0	-15.3	0.0802997063365183	-15.3	0	-15.3	0.143000000171014	-15.3	0
-15.2	0.0173001060211391	-15.2	0	-15.2	-0.2116	-15.2	0	-15.2	0.221299999851908	-15.2	0	-15.2	0.126000106025458	-15.2	0	-15.2	0.107900106020679	-15.2	0	-15.2	0.0921999998499814	-15.2	0	-15.2	0.160100106022583	-15.2	0
-15.1	0.00960003876753035	-15.1	0	-15.1	-0.2156	-15.1	0	-15.1	0.211299893482646	-15.1	0	-15.1	0.126900038769236	-15.1	0	-15.1	0.106500038764352	-15.1	0	-15.1	0.0807000015120138	-15.1	0	-15.1	0.157900038764637	-15.1	0
-15	0.009599908709788	-15	0	-15	-0.2207	-15	0	-15	0.194399960866576	-15	0	-15	0.123000001844048	-15	0	-15	0.0964000018429942	-15	0	-15	0.0766000018411432	-15	0	-15	0.147899908712134	-15	0
-14.9	0.0053999651245249	-14.9	0	-14.9	-0.2298	-14.9	0	-14.9	0.172700089922728	-14.9	0	-14.9	0.118900000514259	-14.9	0	-14.9	0.0805000005129841	-14.9	0	-14.9	0.0657000899191189	-14.9	0	-14.9	0.12009996512279	-14.9	0
-14.8	0.0120999998471234	-14.8	0	-14.8	-0.2289	-14.8	0	-14.8	0.162200035239948	-14.8	0	-14.8	0.114099999846076	-14.8	0	-14.8	0.0749999998442945	-14.8	0	-14.8	0.0503000352327945	-14.8	0	-14.8	0.10329999984242	-14.8	0
-14.7	0.0171998779551359	-14.7	0	-14.7	-0.227	-14.7	0	-14.7	0.149800000886898	-14.7	0	-14.7	0.102399877952848	-14.7	0	-14.7	0.0647998779531918	-14.7	0	-14.7	0.0497000008836039	-14.7	0	-14.7	0.0928998779527319	-14.7	0
-14.6	0.00669979383019381	-14.6	0	-14.6	-0.2256	-14.6	0	-14.6	0.138500121654943	-14.6	0	-14.6	0.0814997938323359	-14.6	0	-14.6	0.0447997938281333	-14.6	0	-14.6	0.0448000005817448	-14.6	0	-14.6	0.0847997938290064	-14.6	0
-14.5	-0.000499994	-14.5	0	-14.5	-0.2347	-14.5	0	-14.5	0.120900206129591	-14.5	0	-14.5	0.0753999998378276	-14.5	0	-14.5	0.0410999998384796	-14.5	0	-14.5	0.0297999998365412	-14.5	0	-14.5	0.0625000058898877	-14.5	0
-14.4	0.000600183266215026	-14.4	0	-14.4	-0.2319	-14.4	0	-14.4	0.118899994209642	-14.4	0	-14.4	0.0761999997957901	-14.4	0	-14.4	0.0432999997938168	-14.4	0	-14.4	0.0279999942031282	-14.4	0	-14.4	0.0592001832628739	-14.4	0
-14.3	0.00870000025315676	-14.3	0	-14.3	-0.2249	-14.3	0	-14.3	0.127199817714427	-14.3	0	-14.3	0.08560000025318	-14.3	0	-14.3	0.043800000250485	-14.3	0	-14.3	0.0323998177082103	-14.3	0	-14.3	0.0691000002479996	-14.3	0
-14.2	0.0182002240544534	-14.2	0	-14.2	-0.2123	-14.2	0	-14.2	0.134800000538235	-14.2	0	-14.2	0.0934002240574046	-14.2	0	-14.2	0.0489002240537957	-14.2	0	-14.2	0.0515000005325419	-14.2	0	-14.2	0.0792002240559668	-14.2	0
-14.1	0.0309000942870625	-14.1	0	-14.1	-0.2068	-14.1	0	-14.1	0.145799777634238	-14.1	0	-14.1	0.105700094285567	-14.1	0	-14.1	0.0572000942811428	-14.1	0	-14.1	0.0651000011457654	-14.1	0	-14.1	0.0871000942825049	-14.1	0
-14	0.034500050569477	-14	0	-14	-0.2117	-14	0	-14	0.150599905286072	-14	0	-14	0.107599998416845	-14	0	-14	0.0585999984141381	-14	0	-14	0.0690999984108203	-14	0	-14	0.0880000505676435	-14	0
-13.9	0.0354999845148996	-13.9	0	-13.9	-0.2109	-13.9	0	-13.9	0.149299947264808	-13.9	0	-13.9	0.112499999417196	-13.9	0	-13.9	0.059599999414786	-13.9	0	-13.9	0.0692999472594238	-13.9	0	-13.9	0.0852999845155864	-13.9	0
-13.8	0.0292999990851968	-13.8	0	-13.8	-0.2118	-13.8	0	-13.8	0.144600017709308	-13.8	0	-13.8	0.109299999083305	-13.8	0	-13.8	0.0560999990848359	-13.8	0	-13.8	0.0672000177037262	-13.8	0	-13.8	0.0787999990825483	-13.8	0
-13.7	0.0134998724897741	-13.7	0	-13.7	-0.2191	-13.7	0	-13.7	0.130099999150843	-13.7	0	-13.7	0.0956998724905134	-13.7	0	-13.7	0.0420998724875972	-13.7	0	-13.7	0.0485999991469726	-13.7	0	-13.7	0.0634998724890465	-13.7	0
-13.6	0.00679988014599076	-13.6	0	-13.6	-0.2166	-13.6	0	-13.6	0.122400127878791	-13.6	0	-13.6	0.0870998801474343	-13.6	0	-13.6	0.0337998801442154	-13.6	0	-13.6	0.0421999993523059	-13.6	0	-13.6	0.0516998801431328	-13.6	0
-13.5	0.00329985545977252	-13.5	0	-13.5	-0.2183	-13.5	0	-13.5	0.115400119953847	-13.5	0	-13.5	0.0786000007428811	-13.5	0	-13.5	0.0330000007415947	-13.5	0	-13.5	0.0358000007399824	-13.5	0	-13.5	0.0518998554543941	-13.5	0
-13.4	-0.00190021	-13.4	0	-13.4	-0.2162	-13.4	0	-13.4	0.106700144970091	-13.4	0	-13.4	0.0667999996840081	-13.4	0	-13.4	0.0238999996836355	-13.4	0	-13.4	0.0298001449664298	-13.4	0	-13.4	0.0566997864079894	-13.4	0
-13.3	-0.0143	-13.3	0	-13.3	-0.221	-13.3	0	-13.3	0.0933002136480354	-13.3	0	-13.3	0.0520000000251457	-13.3	0	-13.3	0.0182000000240805	-13.3	0	-13.3	0.0170002136437688	-13.3	0	-13.3	0.0470000000204891	-13.3	0
-13.2	-0.0158001	-13.2	0	-13.2	-0.2221	-13.2	0	-13.2	0.0785000000832952	-13.2	0	-13.2	0.0397999274391623	-13.2	0	-13.2	0.0044999274359725	-13.2	0	-13.2	0.00510000007488998	-13.2	0	-13.2	0.0299999274357106	-13.2	0
-13.1	-0.0234	-13.1	0	-13.1	-0.2398	-13.1	0	-13.1	0.0752000721950026	-13.1	0	-13.1	0.0216000302825705	-13.1	0	-13.1	-0.0192	-13.1	0	-13.1	-0.006	-13.1	0	-13.1	0.00690003028284991	-13.1	0
-13	-0.0204998	-13	0	-13	-0.2324	-13	0	-13	0.0766999698244035	-13	0	-13	0.0112999996272265	-13	0	-13	-0.0163	-13	0	-13	-0.0203	-13	0	-13	-0.00669984	-13	0
-12.9	-0.0248997	-12.9	0	-12.9	-0.2198	-12.9	0	-12.9	0.0654998359495949	-12.9	0	-12.9	0.0146999999778927	-12.9	0	-12.9	-0.0151	-12.9	0	-12.9	-0.0177002	-12.9	0	-12.9	0.00100029945315327	-12.9	0
-12.8	-0.0248	-12.8	0	-12.8	-0.197	-12.8	0	-12.8	0.062699700371013	-12.8	0	-12.8	0.0300000002571323	-12.8	0	-12.8	-0.0035	-12.8	0	-12.8	-0.0026003	-12.8	0	-12.8	0.0163000002576155	-12.8	0
-12.7	-0.0161999	-12.7	0	-12.7	-0.1744	-12.7	0	-12.7	0.0653000008314848	-12.7	0	-12.7	0.0391001014140784	-12.7	0	-12.7	-0.0029999	-12.7	0	-12.7	0.0106000008236151	-12.7	0	-12.7	0.0317001014118432	-12.7	0
-12.6	-0.0106999	-12.6	0	-12.6	-0.1709	-12.6	0	-12.6	0.0652998985242448	-12.6	0	-12.6	0.0266001294912712	-12.6	0	-12.6	-0.0151999	-12.6	0	-12.6	0.0126999991043704	-12.6	0	-12.6	0.0284001294930931	-12.6	0
-12.5	-0.00129979	-12.5	0	-12.5	-0.1679	-12.5	0	-12.5	0.0694998720719013	-12.5	0	-12.5	0.0197999987321964	-12.5	0	-12.5	-0.0173	-12.5	0	-12.5	0.0192999987302755	-12.5	0	-12.5	0.0309002147987485	-12.5	0
-12.4	0.00809998343174811	-12.4	0	-12.4	-0.1589	-12.4	0	-12.4	0.0756997859898547	-12.4	0	-12.4	0.0271999983306159	-12.4	0	-12.4	-0.0133	-12.4	0	-12.4	0.0289997859872528	-12.4	0	-12.4	0.0367999834270449	-12.4	0
-12.3	0.00140000172177679	-12.3	0	-12.3	-0.1593	-12.3	0	-12.3	0.066100016625569	-12.3	0	-12.3	0.0177000017247337	-12.3	0	-12.3	-0.0159	-12.3	0	-12.3	0.0252000166219659	-12.3	0	-12.3	0.0292000017216196	-12.3	0
-12.2	0.000500060625199694	-12.2	0	-12.2	-0.1551	-12.2	0	-12.2	0.0623000010200485	-12.2	0	-12.2	0.0273000606248388	-12.2	0	-12.2	-0.00599994	-12.2	0	-12.2	0.0235000010179647	-12.2	0	-12.2	0.0298000606235291	-12.2	0
-12.1	0.00260006636744947	-12.1	0	-12.1	-0.1514	-12.1	0	-12.1	0.0596999397057516	-12.1	0	-12.1	0.0337000663676008	-12.1	0	-12.1	0.00280006636239705	-12.1	0	-12.1	0.0213999993029574	-12.1	0	-12.1	0.0296000663620362	-12.1	0
-12	0.0052001015683345	-12	0	-12	-0.1446	-12	0	-12	0.0562999376561493	-12	0	-12	0.0437999972600664	-12	0	-12	0.0132999972593097	-12	0	-12	0.020699997254269	-12	0	-12	0.0339001015636313	-12	0
-11.9	0.011200051416381	-11.9	0	-11.9	-0.1302	-11.9	0	-11.9	0.0604998949529545	-11.9	0	-11.9	0.0548999992606696	-11.9	0	-11.9	0.0253999992601166	-11.9	0	-11.9	0.0207998949481407	-11.9	0	-11.9	0.045100051411282	-11.9	0
-11.8	0.0164999985681789	-11.8	0	-11.8	-0.1188	-11.8	0	-11.8	0.0586999538681994	-11.8	0	-11.8	0.0620999985731032	-11.8	0	-11.8	0.0274999985704198	-11.8	0	-11.8	0.0167999538643926	-11.8	0	-11.8	0.0521999985685397	-11.8	0
-11.7	0.0218999819626333	-11.7	0	-11.7	-0.1069	-11.7	0	-11.7	0.0557999968696095	-11.7	0	-11.7	0.0675999819650315	-11.7	0	-11.7	0.0279999819613295	-11.7	0	-11.7	0.0170999968649994	-11.7	0	-11.7	0.0528999819616729	-11.7	0
-11.6	0.0262998309262912	-11.6	0	-11.6	-0.0991	-11.6	0	-11.6	0.0513000171922613	-11.6	0	-11.6	0.0642998309267568	-11.6	0	-11.6	0.0331998309266055	-11.6	0	-11.6	0.0159000022831606	-11.6	0	-11.6	0.0542998309247196	-11.6	0
-11.5	0.0174999742266664	-11.5	0	-11.5	-0.1017	-11.5	0	-11.5	0.0388001679457375	-11.5	0	-11.5	0.0489999965830066	-11.5	0	-11.5	0.0206999965776049	-11.5	0	-11.5	0.00609999657899607	-11.5	0	-11.5	0.0478999742263113	-11.5	0
-11.4	0.0146999762655469	-11.4	0	-11.4	-0.0975	-11.4	0	-11.4	0.0367000209698745	-11.4	0	-11.4	0.0461999986182491	-11.4	0	-11.4	0.0168999986162817	-11.4	0	-11.4	0.00540002096386161	-11.4	0	-11.4	0.0441999762660998	-11.4	0
-11.3	0.0157000023500586	-11.3	0	-11.3	-0.0913	-11.3	0	-11.3	0.0374000247029471	-11.3	0	-11.3	0.0464000023494009	-11.3	0	-11.3	0.0166000023455126	-11.3	0	-11.3	0.00190002469753381	-11.3	0	-11.3	0.0396000023465604	-11.3	0
-11.2	0.0111999671535159	-11.2	0	-11.2	-0.093	-11.2	0	-11.2	0.0351000006812683	-11.2	0	-11.2	0.0392999671530561	-11.2	0	-11.2	0.0104999671530095	-11.2	0	-11.2	-0.0056	-11.2	0	-11.2	0.0368999671518395	-11.2	0
-11.1	0.00660000170682906	-11.1	0	-11.1	-0.0923	-11.1	0	-11.1	0.0298000315124227	-11.1	0	-11.1	0.0324000017062644	-11.1	0	-11.1	0.00430000170672429	-11.1	0	-11.1	-0.0074	-11.1	0	-11.1	0.0343000017055601	-11.1	0
-11	0.00910001084776013	-11	0	-11	-0.0887	-11	0	-11	0.0316999996721279	-11	0	-11	0.0290999996759638	-11	0	-11	0.00489999967248878	-11	0	-11	-0.005	-11	0	-11	0.0326000108470907	-11	0
-10.9	0.00759996343549574	-10.9	0	-10.9	-0.082	-10.9	0	-10.9	0.0379999895121728	-10.9	0	-10.9	0.022900000687514	-10.9	0	-10.9	0.0133000006862858	-10.9	0	-10.9	-0.00650001	-10.9	0	-10.9	0.0287999634347216	-10.9	0
-10.8	0.00809999832563335	-10.8	0	-10.8	-0.083	-10.8	0	-10.8	0.0414000355813187	-10.8	0	-10.8	0.0210999983282818	-10.8	0	-10.8	0.00909999832583708	-10.8	0	-10.8	-0.00869996	-10.8	0	-10.8	0.0224999983220187	-10.8	0
-10.7	0.0116999695492268	-10.7	0	-10.7	-0.0824	-10.7	0	-10.7	0.0406999993501813	-10.7	0	-10.7	0.0153999695503444	-10.7	0	-10.7	0.00189996954577509	-10.7	0	-10.7	-0.0083	-10.7	0	-10.7	0.0195999695461069	-10.7	0
-10.6	0.0135000206973928	-10.6	0	-10.6	-0.0758	-10.6	0	-10.6	0.039300031872699	-10.6	0	-10.6	0.0120000206952682	-10.6	0	-10.6	0.0013000206927245	-10.6	0	-10.6	-0.0079	-10.6	0	-10.6	0.017800020694267	-10.6	0
-10.5	0.0144000003710971	-10.5	0	-10.5	-0.0735	-10.5	0	-10.5	0.0355999817475094	-10.5	0	-10.5	0.017100000372011	-10.5	0	-10.5	0.00300000036804704	-10.5	0	-10.5	-0.0048	-10.5	0	-10.5	0.0194000003684778	-10.5	0
-10.4	0.0159999499082915	-10.4	0	-10.4	-0.0701	-10.4	0	-10.4	0.0344999983390153	-10.4	0	-10.4	0.0190999983387883	-10.4	0	-10.4	-0.001	-10.4	0	-10.4	-0.0068	-10.4	0	-10.4	0.0182999499083962	-10.4	0
-10.3	0.017500001064036	-10.3	0	-10.3	-0.0679	-10.3	0	-10.3	0.0290000532186241	-10.3	0	-10.3	0.0158000010633259	-10.3	0	-10.3	-0.0031	-10.3	0	-10.3	-0.00879995	-10.3	0	-10.3	0.0216000010623247	-10.3	0
-10.2	0.0183999570363085	-10.2	0	-10.2	-0.0663	-10.2	0	-10.2	0.0279000017435465	-10.2	0	-10.2	0.0122999570376123	-10.2	0	-10.2	-0.00470004	-10.2	0	-10.2	-0.0076	-10.2	0	-10.2	0.0190999570368149	-10.2	0
-10.1	0.016399970256316	-10.1	0	-10.1	-0.0649	-10.1	0	-10.1	0.0254000447675935	-10.1	0	-10.1	0.0113999702589354	-10.1	0	-10.1	-0.00470003	-10.1	0	-10.1	-0.0063	-10.1	0	-10.1	0.0175999702551053	-10.1	0
-10	0.0164999916014494	-10	0	-10	-0.0598	-10	0	-10	0.0217000288575946	-10	0	-10	0.0108999990552547	-10	0	-10	-0.0039	-10	0	-10	-0.0105	-10	0	-10	0.0170999916008441	-10	0
-9.9	0.0152999235360767	-9.9	0	-9.9	-0.0555	-9.9	0	-9.9	0.0191000092199829	-9.9	0	-9.9	0.00690000176473404	-9.9	0	-9.9	-0.0024	-9.9	0	-9.9	-0.0146	-9.9	0	-9.9	0.0156999235332478	-9.9	0
-9.8	0.00889999941864517	-9.8	0	-9.8	-0.0526	-9.8	0	-9.8	0.0188000776506669	-9.8	0	-9.8	0.00959999941551359	-9.8	0	-9.8	-0.000200001	-9.8	0	-9.8	-0.0175999	-9.8	0	-9.8	0.0113999994136975	-9.8	0
-9.7	0.00449997944451752	-9.7	0	-9.7	-0.0519	-9.7	0	-9.7	0.0172000017955725	-9.7	0	-9.7	0.00439997944704373	-9.7	0	-9.7	0.00199997944218921	-9.7	0	-9.7	-0.018	-9.7	0	-9.7	0.00879997944139177	-9.7	0
-9.6	0.00190002212184481	-9.6	0	-9.6	-0.0476	-9.6	0	-9.6	0.0106000183950528	-9.6	0	-9.6	0.00600002212013351	-9.6	0	-9.6	0.00140002211628598	-9.6	0	-9.6	-0.0198	-9.6	0	-9.6	0.0068000221181137	-9.6	0
-9.5	0.00300003498341539	-9.5	0	-9.5	-0.0459	-9.5	0	-9.5	0.0108999753792887	-9.5	0	-9.5	0.0081000014579331	-9.5	0	-9.5	-0.0019	-9.5	0	-9.5	-0.0209	-9.5	0	-9.5	0.0136000349812093	-9.5	0
-9.4	0.00379996656192816	-9.4	0	-9.4	-0.0409	-9.4	0	-9.4	0.0122999628365505	-9.4	0	-9.4	0.00940000008995412	-9.4	0	-9.4	-0.0018	-9.4	0	-9.4	-0.016	-9.4	0	-9.4	0.0123999665593146	-9.4	0
-9.3	0.000200001115445048	-9.3	0	-9.3	-0.0422	-9.3	0	-9.3	0.00650003091868712	-9.3	0	-9.3	0.00400000111403642	-9.3	0	-9.3	-0.0055	-9.3	0	-9.3	-0.0166	-9.3	0	-9.3	0.00810000111232512	-9.3	0
-9.2	0.00540000684486586	-9.2	0	-9.2	-0.0383	-9.2	0	-9.2	0.0125999993942969	-9.2	0	-9.2	0.00740000684527331	-9.2	0	-9.2	0.00390000684274128	-9.2	0	-9.2	-0.0135	-9.2	0	-9.2	0.0101000068389112	-9.2	0
-9.1	0.00349998753881664	-9.1	0	-9.1	-0.0371	-9.1	0	-9.1	0.0117999912617961	-9.1	0	-9.1	0.0076999875382171	-9.1	0	-9.1	0.00979998753609834	-9.1	0	-9.1	-0.0126	-9.1	0	-9.1	0.00969998753862455	-9.1	0
-9	0.00879993843773264	-9	0	-9	-0.0369	-9	0	-9	0.00790001294444664	-9	0	-9	0.00550000176735921	-9	0	-9	0.0250000017622369	-9	0	-9	-0.0129	-9	0	-9	0.0105999384359166	-9	0
-8.9	0.00919989747490035	-8.9	0	-8.9	-0.0371	-8.9	0	-8.9	0.000800061388872564	-8.9	0	-8.9	0.0110000017848506	-8.9	0	-8.9	0.0306000017844781	-8.9	0	-8.9	-0.0176999	-8.9	0	-8.9	0.00599989747570362	-8.9	0
-8.8	0.0078000014727877	-8.8	0	-8.8	-0.0404	-8.8	0	-8.8	-0.0032999	-8.8	0	-8.8	0.0123000014755235	-8.8	0	-8.8	0.0247000014715013	-8.8	0	-8.8	-0.0262999	-8.8	0	-8.8	-0.0017	-8.8	0
-8.7	0.0109999625274213	-8.7	0	-8.7	-0.0357	-8.7	0	-8.7	-0.0053	-8.7	0	-8.7	0.0132999625275261	-8.7	0	-8.7	0.026999962527043	-8.7	0	-8.7	-0.0307	-8.7	0	-8.7	0.00909996252448764	-8.7	0
-8.6	0.0126998297819227	-8.6	0	-8.6	-0.0241	-8.6	0	-8.6	-0.00949997	-8.6	0	-8.6	0.00919982977939071	-8.6	0	-8.6	0.0228998297825456	-8.6	0	-8.6	-0.033	-8.6	0	-8.6	0.0128998297805083	-8.6	0
-8.5	0.00789983761933399	-8.5	0	-8.5	-0.0276	-8.5	0	-8.5	-0.00959983	-8.5	0	-8.5	-0.003	-8.5	0	-8.5	0.011399999668356	-8.5	0	-8.5	-0.0314	-8.5	0	-8.5	0.00579983761781477	-8.5	0
-8.4	-0.000700079	-8.4	0	-8.4	-0.0335	-8.4	0	-8.4	-0.0112998	-8.4	0	-8.4	-0.0166	-8.4	0	-8.4	0.000199999205506174	-8.4	0	-8.4	-0.0309998	-8.4	0	-8.4	-0.00220008	-8.4	0
-8.3	-0.000899999	-8.3	0	-8.3	-0.0341	-8.3	0	-8.3	-0.00909992	-8.3	0	-8.3	-0.0235	-8.3	0	-8.3	-0.0029	-8.3	0	-8.3	-0.0297999	-8.3	0	-8.3	-0.0066	-8.3	0
-8.2	0.000300108637020458	-8.2	0	-8.2	-0.0401	-8.2	0	-8.2	-0.0116	-8.2	0	-8.2	-0.0246999	-8.2	0	-8.2	-0.00789989	-8.2	0	-8.2	-0.0283	-8.2	0	-8.2	-0.0110999	-8.2	0
-8.1	0.00570003189568524	-8.1	0	-8.1	-0.0311	-8.1	0	-8.1	-0.00370011	-8.1	0	-8.1	-0.0233	-8.1	0	-8.1	-0.00969997	-8.1	0	-8.1	-0.0204	-8.1	0	-8.1	-0.00859997	-8.1	0
-8	0.00709999920945847	-8	0	-8	-0.0295	-8	0	-8	0.000599967544985702	-8	0	-8	-0.0186	-8	0	-8	-0.0072	-8	0	-8	-0.0153	-8	0	-8	-0.00769998	-8	0
-7.9	0.00749993214776623	-7.9	0	-7.9	-0.0291	-7.9	0	-7.9	0.00469997871550731	-7.9	0	-7.9	-0.0122	-7.9	0	-7.9	-0.0116	-7.9	0	-7.9	-0.0118	-7.9	0	-7.9	-0.00920007	-7.9	0
-7.8	0.00569999972867663	-7.8	0	-7.8	-0.0337	-7.8	0	-7.8	-0.000899862	-7.8	0	-7.8	-0.0173	-7.8	0	-7.8	-0.0173	-7.8	0	-7.8	-0.0151999	-7.8	0	-7.8	-0.0112	-7.8	0
-7.7	0.00870002255396685	-7.7	0	-7.7	-0.0283	-7.7	0	-7.7	0.0070000002051529	-7.7	0	-7.7	-0.0077	-7.7	0	-7.7	-0.0114	-7.7	0	-7.7	-0.0072	-7.7	0	-7.7	-0.00599999	-7.7	0
-7.6	0.00910006065169	-7.6	0	-7.6	-0.0265999	-7.6	0	-7.6	0.00979998801267357	-7.6	0	-7.6	-0.00529994	-7.6	0	-7.6	-0.0128999	-7.6	0	-7.6	-0.00760001	-7.6	0	-7.6	-0.00419994	-7.6	0
-7.5	0.0152999993370031	-7.5	0	-7.5	-0.0224	-7.5	0	-7.5	0.0110999993376026	-7.5	0	-7.5	-0.000200001	-7.5	0	-7.5	-0.0125	-7.5	0	-7.5	-0.0035	-7.5	0	-7.5	-0.0016	-7.5	0
-7.4	0.0189000464051787	-7.4	0	-7.4	-0.0205	-7.4	0	-7.4	0.00919999984398601	-7.4	0	-7.4	-0.000599954	-7.4	0	-7.4	-0.0148	-7.4	0	-7.4	-0.0042	-7.4	0	-7.4	-0.00139995	-7.4	0
-7.3	0.0191999996641243	-7.3	0	-7.3	-0.0156	-7.3	0	-7.3	0.0117999549620436	-7.3	0	-7.3	0.00139999966631876	-7.3	0	-7.3	-0.0109	-7.3	0	-7.3	-0.0007	-7.3	0	-7.3	-0.0002	-7.3	0
-7.2	0.0183998049360525	-7.2	0	-7.2	-0.0136	-7.2	0	-7.2	0.0148000005137874	-7.2	0	-7.2	-0.0017	-7.2	0	-7.2	-0.0092	-7.2	0	-7.2	0.000500000507599907	-7.2	0	-7.2	-1.95068e-07	-7.2	0
-7.1	0.0170999998626939	-7.1	0	-7.1	-0.0149	-7.1	0	-7.1	0.0107001954420411	-7.1	0	-7.1	-0.0079	-7.1	0	-7.1	-0.0164	-7.1	0	-7.1	-0.0026998	-7.1	0	-7.1	-0.0055	-7.1	0
-7	0.0199000008688017	-7	0	-7	-0.0118	-7	0	-7	0.0135000008704083	-7	0	-7	-0.0059	-7	0	-7	-0.0123	-7	0	-7	-0.000399999	-7	0	-7	-0.003	-7	0
-6.9	0.018100054046954	-6.9	0	-6.9	-0.0104	-6.9	0	-6.9	0.0116000000307395	-6.9	0	-6.9	-0.00369995	-6.9	0	-6.9	-0.0109999	-6.9	0	-6.9	-0.0032	-6.9	0	-6.9	0.000100054043286946	-6.9	0
-6.8	0.0226999995102233	-6.8	0	-6.8	-0.0091	-6.8	0	-6.8	0.0141999473598844	-6.8	0	-6.8	0.00029999951220816	-6.8	0	-6.8	-0.0053	-6.8	0	-6.8	-0.001	-6.8	0	-6.8	0.00279999951089849	-6.8	0
-6.7	0.0225998400164826	-6.7	0	-6.7	-0.0074	-6.7	0	-6.7	0.0134000002035464	-6.7	0	-6.7	-0.0025	-6.7	0	-6.7	-0.0067	-6.7	0	-6.7	-0.0029	-6.7	0	-6.7	0.00189984001553967	-6.7	0
-6.6	0.0194999998857384	-6.6	0	-6.6	-0.0085	-6.6	0	-6.6	0.00870016007684171	-6.6	0	-6.6	-0.0054	-6.6	0	-6.6	-0.0087	-6.6	0	-6.6	-0.00449984	-6.6	0	-6.6	-0.0016	-6.6	0
-6.5	0.0169999997378909	-6.5	0	-6.5	-0.0112	-6.5	0	-6.5	0.00929999973959639	-6.5	0	-6.5	-0.0045	-6.5	0	-6.5	-0.0093	-6.5	0	-6.5	-0.0035	-6.5	0	-6.5	-0.0028	-6.5	0
-6.4	0.0121999118637177	-6.4	0	-6.4	-0.0095	-6.4	0	-6.4	0.00999999940904672	-6.4	0	-6.4	-0.00570009	-6.4	0	-6.4	-0.00780009	-6.4	0	-6.4	-0.0068	-6.4	0	-6.4	-0.00410009	-6.4	0
-6.3	0.00859999958993285	-6.3	0	-6.3	-0.0083	-6.3	0	-6.3	0.0100000880665903	-6.3	0	-6.3	-0.0066	-6.3	0	-6.3	-0.0095	-6.3	0	-6.3	-0.0071	-6.3	0	-6.3	-0.0041	-6.3	0
-6.2	0.0041999577806564	-6.2	0	-6.2	-0.0092	-6.2	0	-6.2	0.00799999968876364	-6.2	0	-6.2	-0.0107	-6.2	0	-6.2	-0.0118	-6.2	0	-6.2	-0.0116	-6.2	0	-6.2	-0.00700004	-6.2	0
-6.1	0.00549999969734927	-6.1	0	-6.1	-0.0101	-6.1	0	-6.1	0.00470004160524695	-6.1	0	-6.1	-0.0086	-6.1	0	-6.1	-0.0111	-6.1	0	-6.1	-0.015	-6.1	0	-6.1	-0.0058	-6.1	0
-6	0.00240000009216601	-6	0	-6	-0.0123	-6	0	-6	0.00420000009034993	-6	0	-6	-0.0108	-6	0	-6	-0.0137	-6	0	-6	-0.0173	-6	0	-6	-0.0105	-6	0
-5.9	0.00110001529901638	-5.9	0	-5.9	-0.0123	-5.9	0	-5.9	0.00469999993219972	-5.9	0	-5.9	-0.0142	-5.9	0	-5.9	-0.0163	-5.9	0	-5.9	-0.0161	-5.9	0	-5.9	-0.0137	-5.9	0
-5.8	0.00260000018533901	-5.8	0	-5.8	-0.0068	-5.8	0	-5.8	0.00699998481650255	-5.8	0	-5.8	-0.0139	-5.8	0	-5.8	-0.0131	-5.8	0	-5.8	-0.012	-5.8	0	-5.8	-0.0113	-5.8	0
-5.7	0.00279996191238752	-5.7	0	-5.7	-0.0047	-5.7	0	-5.7	0.0100000000966247	-5.7	0	-5.7	-0.0137	-5.7	0	-5.7	-0.0113	-5.7	0	-5.7	-0.0127	-5.7	0	-5.7	-0.00620004	-5.7	0
-5.6	0.00200000005133916	-5.6	0	-5.6	-0.0049	-5.6	0	-5.6	0.00870003811724018	-5.6	0	-5.6	-0.0083	-5.6	0	-5.6	-0.0115	-5.6	0	-5.6	-0.0109	-5.6	0	-5.6	-0.0026	-5.6	0
-5.5	0.00470000002314919	-5.5	0	-5.5	-0.0003	-5.5	0	-5.5	0.0117000000209373	-5.5	0	-5.5	-0.0037	-5.5	0	-5.5	-0.0041	-5.5	0	-5.5	-0.0059	-5.5	0	-5.5	0.00260000001799199	-5.5	0
-5.4	0.00559991598129272	-5.4	0	-5.4	0.00509999979840359	-5.4	0	-5.4	0.0132999998022569	-5.4	0	-5.4	0.000599915983912069	-5.4	0	-5.4	-0.000200084	-5.4	0	-5.4	-0.0008	-5.4	0	-5.4	0.00699991598230554	-5.4	0
-5.3	0.00500000004467438	-5.3	0	-5.3	0.0030000000479049	-5.3	0	-5.3	0.0104000838655338	-5.3	0	-5.3	0.000100000048405491	-5.3	0	-5.3	0.000600000043050386	-5.3	0	-5.3	-0.0001	-5.3	0	-5.3	0.00300000004426693	-5.3	0
-5.2	0.00229995041445363	-5.2	0	-5.2	-0.0017	-5.2	0	-5.2	0.00540000000910368	-5.2	0	-5.2	-0.0002	-5.2	0	-5.2	0.000600000003032619	-5.2	0	-5.2	-0.0034	-5.2	0	-5.2	9.99504118226469E-05	-5.2	0
-5.1	-1.09139e-11	-5.1	0	-5.1	-0.0015	-5.1	0	-5.1	0.00440004957999918	-5.1	0	-5.1	-0.0025	-5.1	0	-5.1	0.00109999998676358	-5.1	0	-5.1	-0.00269995	-5.1	0	-5.1	-0.0037	-5.1	0
-5	0.000300000010611257	-5	0	-5	-0.0023	-5	0	-5	0.00750000001426088	-5	0	-5	-0.0038	-5	0	-5	0.00310000001263688	-5	0	-5	0.000400000008085044	-5	0	-5	-0.0004	-5	0
-4.9	0.00100001907325442	-4.9	0	-4.9	9.99999974737875E-05	-4.9	0	-4.9	0.0121000000035565	-4.9	0	-4.9	0.00100001907325442	-4.9	0	-4.9	0.00370001907416828	-4.9	0	-4.9	0	-4.9	0	-4.9	-0.00179998	-4.9	0
-4.8	0.00380000002405723	-4.8	0	-4.8	0.00530000002254383	-4.8	0	-4.8	0.0148999809352972	-4.8	0	-4.8	0.00140000002647866	-4.8	0	-4.8	0.00800000002345769	-4.8	0	-4.8	0.000700000022334279	-4.8	0	-4.8	-0.0004	-4.8	0
-4.7	0.00349989704045583	-4.7	0	-4.7	0.00629999994998798	-4.7	0	-4.7	0.0168999999514199	-4.7	0	-4.7	0.00449999995180406	-4.7	0	-4.7	0.0121999999500986	-4.7	0	-4.7	0.00399999994624523	-4.7	0	-4.7	0.00349989704045583	-4.7	0
-4.6	0.00059999999939464	-4.6	0	-4.6	0.00319999999555876	-4.6	0	-4.6	0.0142001030253596	-4.6	0	-4.6	0.0062999999972817	-4.6	0	-4.6	0.0137999999969907	-4.6	0	-4.6	0.00460010302049341	-4.6	0	-4.6	-0.0011	-4.6	0
-4.5	-0.0027	-4.5	0	-4.5	0.00299999997878331	-4.5	0	-4.5	0.00959999997940031	-4.5	0	-4.5	0.00229999998191488	-4.5	0	-4.5	0.0138999999799125	-4.5	0	-4.5	0.00749999997788109	-4.5	0	-4.5	-0.0018	-4.5	0
-4.4	-0.00540009	-4.4	0	-4.4	0.00129999987257179	-4.4	0	-4.4	0.00449999987176852	-4.4	0	-4.4	-0.00180009	-4.4	0	-4.4	0.0120999086029769	-4.4	0	-4.4	0.00819999986924813	-4.4	0	-4.4	-0.00220009	-4.4	0
-4.3	-0.0045	-4.3	0	-4.3	0.00130000022181775	-4.3	0	-4.3	9.14951669983566E-08	-4.3	0	-4.3	-0.0058	-4.3	0	-4.3	0.00980000022536842	-4.3	0	-4.3	0.00400000021909364	-4.3	0	-4.3	-0.0036	-4.3	0
-4.2	-0.00450003	-4.2	0	-4.2	0.00219999997716513	-4.2	0	-4.2	9.99999792838935E-05	-4.2	0	-4.2	-0.0025	-4.2	0	-4.2	0.00899999997636769	-4.2	0	-4.2	0.00389999997423729	-4.2	0	-4.2	-0.00360003	-4.2	0
-4.1	-0.004	-4.1	0	-4.1	0.00340000023425091	-4.1	0	-4.1	-0.00299997	-4.1	0	-4.1	-0.0015	-4.1	0	-4.1	0.0074000002387038	-4.1	0	-4.1	0.00420002630926319	-4.1	0	-4.1	-0.0034	-4.1	0
-4	-0.0053	-4	0	-4	0.00269999998272397	-4	0	-4	-0.0026	-4	0	-4	0.00119999998423737	-4	0	-4	0.00709999998434796	-4	0	-4	0.00399999998262501	-4	0	-4	-0.003	-4	0
-3.9	-0.00400006	-3.9	0	-3.9	0.00530000022263266	-3.9	0	-3.9	0.00100000022575841	-3.9	0	-3.9	0.00299994248416624	-3.9	0	-3.9	0.00939994248255971	-3.9	0	-3.9	0.00600000022313907	-3.9	0	-3.9	-0.000600058	-3.9	0
-3.8	-0.0072	-3.8	0	-3.8	0.00699999997959821	-3.8	0	-3.8	-0.00139994	-3.8	0	-3.8	0.000299999981507426	-3.8	0	-3.8	0.00599999997939449	-3.8	0	-3.8	0.00269999997544801	-3.8	0	-3.8	-0.0014	-3.8	0
-3.7	-0.00320001	-3.7	0	-3.7	0.0106000002306246	-3.7	0	-3.7	-0.0026	-3.7	0	-3.7	0.00120000022798195	-3.7	0	-3.7	0.00640000023122411	-3.7	0	-3.7	0.00190000022848835	-3.7	0	-3.7	-0.000700012	-3.7	0
-3.6	-0.0083	-3.6	0	-3.6	0.014999999806605	-3.6	0	-3.6	-0.00279999	-3.6	0	-3.6	0.00529999981154106	-3.6	0	-3.6	0.0040999998091138	-3.6	0	-3.6	-0.000599989	-3.6	0	-3.6	0.00339999980496941	-3.6	0
-3.5	-0.0036	-3.5	0	-3.5	0.0242000000689586	-3.5	0	-3.5	-0.0023	-3.5	0	-3.5	0.00940000006812625	-3.5	0	-3.5	0.0152000000671251	-3.5	0	-3.5	0.00820000006569899	-3.5	0	-3.5	0.00880000006509363	-3.5	0
-3.4	-0.00280009	-3.4	0	-3.4	0.0235000001157459	-3.4	0	-3.4	-0.0038	-3.4	0	-3.4	0.00729991210755543	-3.4	0	-3.4	0.0147999121072644	-3.4	0	-3.4	0.00840000011521624	-3.4	0	-3.4	0.00779991210947628	-3.4	0
-3.3	-0.0108	-3.3	0	-3.3	0.0222000003013818	-3.3	0	-3.3	-0.00849991	-3.3	0	-3.3	0.00630000030287192	-3.3	0	-3.3	0.0131000003020745	-3.3	0	-3.3	0.00850000029822695	-3.3	0	-3.3	0.00510000029680668	-3.3	0
-3.2	-0.00690016	-3.2	0	-3.2	0.0245000001232256	-3.2	0	-3.2	-0.0097	-3.2	0	-3.2	0.012000000122498	-3.2	0	-3.2	0.0116000001253269	-3.2	0	-3.2	0.00830000012138044	-3.2	0	-3.2	0.00769984365979326	-3.2	0
-3.1	-0.0082	-3.1	0	-3.1	0.0248999996401835	-3.1	0	-3.1	-0.0166998	-3.1	0	-3.1	0.0102999996379367	-3.1	0	-3.1	0.000299999635899439	-3.1	0	-3.1	0.00280015610042028	-3.1	0	-3.1	0.00549999963550363	-3.1	0
-3	-0.0192	-3	0	-3	0.0141999999941618	-3	0	-3	-0.0219	-3	0	-3	0.0080999999991036	-3	0	-3	-0.0082	-3	0	-3	-0.0005	-3	0	-3	0.00949999999284046	-3	0
-2.9	-0.0185	-2.9	0	-2.9	0.0180000000400469	-2.9	0	-2.9	-0.0131	-2.9	0	-2.9	0.0162000000418629	-2.9	0	-2.9	-0.0052	-2.9	0	-2.9	0.00610000003871392	-2.9	0	-2.9	0.0145000000411528	-2.9	0
-2.8	-0.0207	-2.8	0	-2.8	0.0236000000404601	-2.8	0	-2.8	-0.0113	-2.8	0	-2.8	0.00490000004356261	-2.8	0	-2.8	-0.0077	-2.8	0	-2.8	0.00680000003922032	-2.8	0	-2.8	0.00960000004124595	-2.8	0
-2.7	-0.0135001	-2.7	0	-2.7	0.0285999998632178	-2.7	0	-2.7	-0.0193	-2.7	0	-2.7	0.00729999986651819	-2.7	0	-2.7	-0.0084	-2.7	0	-2.7	0.011799999861978	-2.7	0	-2.7	0.00969985132178408	-2.7	0
-2.6	-0.0194	-2.6	0	-2.6	0.0260999999736669	-2.6	0	-2.6	-0.0225999	-2.6	0	-2.6	0.00189999997019186	-2.6	0	-2.6	-0.0112	-2.6	0	-2.6	0.00630014897978981	-2.6	0	-2.6	0.00779999997030245	-2.6	0
-2.5	-0.0201	-2.5	0	-2.5	0.0308999995359045	-2.5	0	-2.5	-0.0181	-2.5	0	-2.5	0.00399999954242958	-2.5	0	-2.5	-0.0051	-2.5	0	-2.5	0.0129999995369872	-2.5	0	-2.5	0.00869999953647493	-2.5	0
-2.4	-0.0223999	-2.4	0	-2.4	0.0305999997908657	-2.4	0	-2.4	-0.0202	-2.4	0	-2.4	-0.00259986	-2.4	0	-2.4	-0.0108999	-2.4	0	-2.4	0.0130999997854815	-2.4	0	-2.4	0.0162001413518738	-2.4	0
-2.3	-0.0254	-2.3	0	-2.3	0.0359000000244123	-2.3	0	-2.3	-0.0183001	-2.3	0	-2.3	0.00260000002526795	-2.3	0	-2.3	-0.0063	-2.3	0	-2.3	0.0207000000191329	-2.3	0	-2.3	0.0210000000224682	-2.3	0
-2.2	-0.0266002	-2.2	0	-2.2	0.0365999999339692	-2.2	0	-2.2	-0.0156	-2.2	0	-2.2	0.00619999993796227	-2.2	0	-2.2	-0.0096	-2.2	0	-2.2	0.0261999999347609	-2.2	0	-2.2	0.0234998320629529	-2.2	0
-2.1	-0.0347	-2.1	0	-2.1	0.037499999958527	-2.1	0	-2.1	-0.0176998	-2.1	0	-2.1	-0.0023	-2.1	0	-2.1	-0.0209	-2.1	0	-2.1	0.0220001675952517	-2.1	0	-2.1	0.018599999959406	-2.1	0
-2	-0.0316	-2	0	-2	0.0342999998210871	-2	0	-2	-0.0154	-2	0	-2	-0.0051	-2	0	-2	-0.0175	-2	0	-2	0.0260999998208717	-2	0	-2	0.0165999998243933	-2	0
-1.9	-0.0207999	-1.9	0	-1.9	0.0334999999504362	-1.9	0	-1.9	-0.0183	-1.9	0	-1.9	-0.00389988	-1.9	0	-1.9	-0.00739988	-1.9	0	-1.9	0.0338999999476073	-1.9	0	-1.9	0.0148001182278676	-1.9	0
-1.8	-0.017	-1.8	0	-1.8	0.0426999999763211	-1.8	0	-1.8	-0.0146001	-1.8	0	-1.8	0.00339999997959239	-1.8	0	-1.8	-0.0065	-1.8	0	-1.8	0.0482999999767344	-1.8	0	-1.8	0.0137999999788008	-1.8	0
-1.7	-0.017	-1.7	0	-1.7	0.0452000000332191	-1.7	0	-1.7	-0.0157	-1.7	0	-1.7	0.00900000003457535	-1.7	0	-1.7	-0.006	-1.7	0	-1.7	0.0568000000275788	-1.7	0	-1.7	0.0130999618450005	-1.7	0
-1.6	-0.0229	-1.6	0	-1.6	0.041399999983696	-1.6	0	-1.6	-0.0307	-1.6	0	-1.6	0.00699999998323619	-1.6	0	-1.6	0.00259999998525018	-1.6	0	-1.6	0.0543000381658203	-1.6	0	-1.6	0.00419999998484855	-1.6	0
-1.5	-0.0296	-1.5	0	-1.5	0.0297000003811263	-1.5	0	-1.5	-0.0489	-1.5	0	-1.5	-0.0071	-1.5	0	-1.5	-0.0123	-1.5	0	-1.5	0.041700000379933	-1.5	0	-1.5	-0.008	-1.5	0
-1.4	-0.0404	-1.4	0	-1.4	0.0280000003804162	-1.4	0	-1.4	-0.0489	-1.4	0	-1.4	-0.0071	-1.4	0	-1.4	-0.0177	-1.4	0	-1.4	0.041700000379933	-1.4	0	-1.4	-0.008	-1.4	0
-1.3	-0.0326002	-1.3	0	-1.3	0.0280000003804162	-1.3	0	-1.3	-0.0509	-1.3	0	-1.3	-0.004	-1.3	0	-1.3	-0.0153	-1.3	0	-1.3	0.041700000379933	-1.3	0	-1.3	-0.0086	-1.3	0
-1.2	-0.0326002	-1.2	0	-1.2	0.0280000003804162	-1.2	0	-1.2	-0.0539	-1.2	0	-1.2	-0.004	-1.2	0	-1.2	-0.0123	-1.2	0	-1.2	0.041700000379933	-1.2	0	-1.2	-0.0086	-1.2	0
-1.1	-0.0404	-1.1	0	-1.1	0.0280000003804162	-1.1	0	-1.1	-0.0558998	-1.1	0	-1.1	-0.0066	-1.1	0	-1.1	-0.0107003	-1.1	0	-1.1	0.041300000379124	-1.1	0	-1.1	-0.0108002	-1.1	0
-1	-0.0404	-1	0	-1	0.026699999889388	-1	0	-1	-0.098	-1	0	-1	-0.0071	-1	0	-1	0.00360000002183369	-1	0	-1	0.0314000000216765	-1	0	-1	-0.0118	-1	0
-0.899998	-0.0404	-0.899998	0	-0.900002	0.0170000012039964	-0.900002	0	-0.900002	-0.1021	-0.900002	0	-0.899998	-0.0071	-0.899998	0	-0.899998	0.00750000016705599	-0.899998	0	-0.900002	0.0011000012018485	-0.900002	0	-0.899998	-0.0288003	-0.899998	0
-0.799999	-0.0365003	-0.799999	0	-0.799999	0.026699999889388	-0.799999	0	-0.800003	-0.11	-0.800003	0	-0.799999	-0.0071	-0.799999	0	-0.799999	0.007800000905263	-0.799999	0	-0.799999	-0.00429997	-0.799999	0	-0.799999	-0.0288003	-0.799999	0
-0.699997		-0.699997	0	-0.700001		-0.700001	0	-0.700001		-0.700001	0	-0.700001		-0.700001	0	-0.700001		-0.700001	0	-0.700001		-0.700001	0	-0.699997		-0.699997	0
-0.599998		-0.599998	0	-0.599998		-0.599998	0	-0.600002		-0.600002	0	-0.599998		-0.599998	0	-0.599998		-0.599998	0	-0.600002		-0.600002	0	-0.599998		-0.599998	0
-0.5		-0.5	0	-0.5		-0.5	0	-0.5		-0.5	0	-0.5		-0.5	0	-0.5		-0.5	0	-0.5		-0.5	0	-0.5		-0.5	0
-0.399998		-0.399998	0	-0.400002		-0.400002	0	-0.400002		-0.400002	0	-0.399998		-0.399998	0	-0.399998		-0.399998	0	-0.400002		-0.400002	0	-0.399998		-0.399998	0
-0.299999		-0.299999	0	-0.299999		-0.299999	0	-0.300003		-0.300003	0	-0.299999		-0.299999	0	-0.299999		-0.299999	0	-0.299999		-0.299999	0	-0.299999		-0.299999	0
-0.199997		-0.199997	0	-0.200001		-0.200001	0	-0.200001		-0.200001	0	-0.200001		-0.200001	0	-0.200001		-0.200001	0	-0.200001		-0.200001	0	-0.199997		-0.199997	0
-0.0999985		-0.0999985	0	-0.0999985		-0.0999985	0	-0.100002		-0.100002	0	-0.0999985		-0.0999985	0	-0.0999985		-0.0999985	0	-0.100002		-0.100002	0	-0.0999985		-0.0999985	0
0		0	0	0		0	0	0		0	0	0		0	0	0		0	0	0		0	0	0		0	0
0.100002288818359		0.100002288818359	0	0.0999984741210938		0.0999984741210938	0	0.0999984741210938		0.0999984741210938	0	0.100002288818359		0.100002288818359	0	0.100002288818359		0.100002288818359	0	0.0999984741210938		0.0999984741210938	0	0.100002288818359		0.100002288818359	0
0.200000762939453		0.200000762939453	0.00619810204759593	0.200000762939453		0.200000762939453	0.0122011321788745	0.199996948242188		0.199996948242188	0.0244000267242945	0.200000762939453		0.200000762939453	0.0487948266372546	0.200000762939453		0.200000762939453	0.0975687499744446	0.200000762939453		0.200000762939453	0.195061355766749	0.200000762939453		0.200000762939453	0.389773809967443
0.300003051757813		0.300003051757813	0.0123960835497007	0.299999237060547		0.299999237060547	0.0244004532780523	0.299999237060547		0.299999237060547	0.0487956795550099	0.299999237060547		0.299999237060547	0.0975685948741653	0.299999237060547		0.299999237060547	0.195053611285393	0.299999237060547		0.299999237060547	0.389780612282543	0.300003051757813		0.300003051757813	0.778227339093156
0.400001525878906		0.400001525878906	0.0185934716653482	0.400001525878906		0.400001525878906	0.0365988942374229	0.399997711181641		0.399997711181641	0.0731850982974134	0.400001525878906		0.400001525878906	0.146323172989548	0.400001525878906		0.400001525878906	0.292458368267048	0.399997711181641		0.399997711181641	0.58416579242848	0.400001525878906		0.400001525878906	1.16533552930094
0.5		0.5	0.0247905028250541	0.5		0.5	0.0487955243953083	0.5		0.5	0.0975701448463033	0.5		0.5	0.195054849794169	0.5		0.5	0.389775662652074	0.5		0.5	0.778224867155148	0.5		0.5	1.55111777843743
0.600002288818359		0.600002288818359	0.0309874135062715	0.599998474121094		0.599998474121094	0.0609908094230176	0.599998474121094		0.599998474121094	0.121948960152387	0.600002288818359		0.600002288818359	0.24376735244782	0.600002288818359		0.600002288818359	0.48701299132399	0.599998474121094		0.599998474121094	0.971943603158904	0.600002288818359		0.600002288818359	1.93559326996656
0.700000762939453		0.700000762939453	0.0371837308791887	0.700000762939453		0.700000762939453	0.0731852143975158	0.699996948242188		0.699996948242188	0.146322475188655	0.700000762939453		0.700000762939453	0.292456973838462	0.700000762939453		0.700000762939453	0.584163008356558	0.700000762939453		0.700000762939453	1.16533735110417	0.700000762939453		0.700000762939453	2.31873719840275
0.800003051757813		0.800003051757813	0.0433799276922738	0.799999237060547		0.799999237060547	0.0853778093224535	0.799999237060547		0.799999237060547	0.170691620834305	0.799999237060547		0.799999237060547	0.341125581724738	0.799999237060547		0.799999237060547	0.681229496368959	0.799999237060547		0.799999237060547	1.3583919256718	0.800003051757813		0.800003051757813	2.70058
0.900001525878906		0.900001525878906	0.0495755312766042	0.900001525878906		0.900001525878906	0.0975695244076381	0.899997711181641		0.899997711181641	0.195054538900506	0.900001525878906		0.900001525878906	0.389775040493615	0.900001525878906		0.900001525878906	0.778216225242636	0.899997711181641		0.899997711181641	1.55111528160733	0.900001525878906		0.900001525878906	3.08110692733651
1		1	0.0557707780655322	1		1	0.109759429906239	1		1	0.219413089425916	1		1	0.438401647609287	1		1	0.875115867442249	1		1	1.74351531786436	1		1	3.46032717416899
1.10000228881836		1.10000228881836	0.0619659043169398	1.09999847412109		1.09999847412109	0.121947990851295	1.09999847412109		1.09999847412109	0.243765415202603	1.10000228881836		1.10000228881836	0.48700912235497	1.10000228881836		1.10000228881836	0.971935887309783	1.09999847412109		1.09999847412109	1.93557792608611	1.10000228881836		1.10000228881836	3.83826287356248
1.20000076293945		1.20000076293945	0.0681604373910215	1.20000076293945		1.20000076293945	0.13413567219001	1.19999694824219		1.19999694824219	0.268112446694271	1.20000076293945		1.20000076293945	0.53559376546923	1.20000076293945		1.20000076293945	1.06866897012975	1.20000076293945		1.20000076293945	2.12731832323962	1.20000076293945		1.20000076293945	4.21488968048063
1.30000305175781		1.30000305175781	0.0743548500297862	1.29999923706055		1.29999923706055	0.146321544439232	1.29999923706055		1.29999923706055	0.292455113499895	1.29999923706055		1.29999923706055	0.584157440267537	1.29999923706055		1.29999923706055	1.16531888214873	1.29999923706055		1.29999923706055	2.31872244908825	1.30000305175781		1.30000305175781	4.59024073148086
1.40000152587891		1.40000152587891	0.0805486696081586	1.40000152587891		1.40000152587891	0.158506537396468	1.39999771118164		1.39999771118164	0.316791559657864	1.40000152587891		1.40000152587891	0.632702007454535	1.40000152587891		1.40000152587891	1.26188937667503	1.39999771118164		1.39999771118164	2.50979818233464	1.40000152587891		1.40000152587891	4.96429183204858
1.5		1.5	0.0867421324060075	1.5		1.5	0.170689721527763	1.5		1.5	0.341123643098158	1.5		1.5	0.68122377256741	1.5		1.5	1.35837315811016	1.5		1.5	2.70055335729109	1.5		1.5	5.33706173021152
1.60000228881836		1.60000228881836	0.0929354747079802	1.59999847412109		1.59999847412109	0.18287156183931	1.59999847412109		1.59999847412109	0.365449508585093	1.60000228881836		1.60000228881836	0.729726446435388	1.60000228881836		1.60000228881836	1.45477765934145	1.59999847412109		1.59999847412109	2.89097398577128	1.60000228881836		1.60000228881836	5.70856895090983
1.70000076293945		1.70000076293945	0.0991282241450882	1.70000076293945		1.70000076293945	0.195052523177553	1.69999694824219		1.69999694824219	0.389770085441166	1.70000076293945		1.70000076293945	0.77820633777072	1.70000076293945		1.70000076293945	1.55109559675405	1.70000076293945		1.70000076293945	3.08107516063884	1.70000076293945		1.70000076293945	6.07878952835532
1.80000305175781	0.0781992779302527	1.80000305175781	0.105320853119985	1.79999923706055	0.0634999975191022	1.79999923706055	0.207231676332315	1.79999923706055	-0.1283	1.79999923706055	0.414086302393488	1.79999923706055	0.141099993183161	1.79999923706055	0.826665306247071	1.79999923706055	0.636999997517705	1.79999923706055	1.64733071950598	1.79999923706055	1.61249999751817	1.79999923706055	3.27084294377768	1.80000305175781	3.18779934187114	1.80000305175781	6.44775606586656
1.90000152587891	0.0878000125885592	1.90000152587891	0.111512889191756	1.90000152587891	0.0779999745354871	1.90000152587891	0.219409950660538	1.89999771118164	-0.102499	1.89999771118164	0.438396305472917	1.90000152587891	0.184300014210748	1.90000152587891	0.875105208226365	1.90000152587891	0.857500014211837	1.90000152587891	1.74348676620851	1.89999771118164	1.73380066985919	1.89999771118164	3.4602851327038	1.90000152587891	3.63270001421188	1.90000152587891	6.81544475403323
2	0.10880000524412	2	0.117704568600215	2	0.0850000142090721	2	0.231586417231706	2	-0.0909	2	0.462701950582378	2	0.243300028610975	2	0.92352235705364	2	0.923800028609548	2	1.83955647230988	2	1.98580002860763	2	3.64940950520122	2	4.00200002860947	2	7.18187402372107
2.10000228881836	0.10880000524412	2.10000228881836	0.123896127530748	2.09999847412109	0.102800028609636	2.09999847412109	0.243761540766057	2.09999847412109	-0.0747	2.09999847412109	0.487001384559278	2.10000228881836	0.285400005246629	2.10000228881836	0.971920455837549	2.10000228881836	0.969500005245209	2.10000228881836	1.93554723884221	2.09999847412109	2.09490000524238	2.09999847412109	3.83820219456674	2.10000228881836	4.16340000524724	2.10000228881836	7.54706210035748
2.20000076293945	0.13700000524841	2.20000076293945	0.130087093624079	2.20000076293945	0.112700005243823	2.20000076293945	0.255935785789914	2.19999694824219	0.04640000524887	2.19999694824219	0.511295535838455	2.20000076293945	0.345700005247636	2.20000076293945	1.02029582121749	2.20000076293945	1.05010000524271	2.20000076293945	2.03145181169663	2.20000076293945	2.4092000052442	2.20000076293945	4.0266781650857	2.20000076293945	4.62050000524323	2.20000076293945	7.91098541557546
2.30000305175781	0.185298932363366	2.30000305175781	0.13627793932679	2.29999923706055	0.121300005244848	2.29999923706055	0.268108223643378	2.29999923706055	0.0551999745366629	2.29999923706055	0.535585331917354	2.29999923706055	0.473800005245721	2.29999923706055	1.06865030882717	2.29999923706055	1.13530000524406	2.29999923706055	2.12727392631243	2.29999923706055	2.66540000524401	2.29999923706055	4.2148235976785	2.30000305175781	5.12149893236347	2.30000305175781	8.27367601504276
2.40000152587891	0.224799974537746	2.40000152587891	0.142468192332374	2.40000152587891	0.121300005244848	2.40000152587891	0.280279783168889	2.39999771118164	0.119401071169705	2.39999771118164	0.55986892080194	2.40000152587891	0.510199998283497	2.40000152587891	1.11698577111452	2.40000152587891	1.25949999828299	2.40000152587891	2.2230173044894	2.39999771118164	2.94150107116729	2.39999771118164	4.4026462222045	2.40000152587891	5.49749999828418	2.40000152587891	8.63511049176199
2.5	0.224799974537746	2.5	0.148658088786275	2.5	0.0779999745354871	2.5	0.29244953593035	2.5	0.0551999745366629	2.5	0.584148156442677	2.5	0.549099974537967	2.5	1.16529852903852	2.5	1.36909997453768	2.5	2.3186747128908	2.5	3.04949997453514	2.5	4.59015375138979	2.5	5.89179997453539	2.5	8.99530698098008
2.60000228881836	0.197699548243691	2.60000228881836	0.154847864814329	2.59999847412109	0.161100025081396	2.59999847412109	0.304617946402482	2.59999847412109	0.0427000250856509	2.59999847412109	0.608421187678735	2.60000228881836	0.588899548245536	2.60000228881836	1.21359227792543	2.60000228881836	1.49969954824701	2.60000228881836	2.41425351771031	2.59999847412109	3.19050002508084	2.59999847412109	4.77733243461072	2.60000228881836	6.29759954824476	2.60000228881836	9.3542833853531
2.70000076293945	0.206500014308403	2.70000076293945	0.161037048201731	2.70000076293945	0.143800014302542	2.70000076293945	0.316785478855184	2.69999694824219	0.0472004315379309	2.69999694824219	0.63268894192436	2.70000076293945	0.57080001430586	2.70000076293945	1.26186334237322	2.70000076293945	1.57720001430425	2.70000076293945	2.50974649835156	2.70000076293945	3.37780001429928	2.70000076293945	4.96419710610741	2.70000076293945	6.67990001430371	2.70000076293945	9.71201653622101
2.80000305175781	0.153998501686146	2.80000305175781	0.167226111169727	2.79999923706055	0.134599991797586	2.79999923706055	0.328951205152247	2.79999923706055	0.0642999918018177	2.79999923706055	0.656952345788569	2.79999923706055	0.649299991800945	2.79999923706055	1.31011357401913	2.79999923706055	1.7085	2.79999923706055	2.60515737364311	2.79999923706055	3.51739999179699	2.79999923706055	5.1507340620407	2.80000305175781	7.05049850168143	2.80000305175781	10.0685379342405
2.90000152587891	0.132300007247977	2.90000152587891	0.173414581564665	2.90000152587891	0.0719000072494964	2.90000152587891	0.341116053630695	2.89999771118164	0.0985014973666694	2.89999771118164	0.681209549318376	2.90000152587891	0.713400007251039	2.90000152587891	1.35834482132152	2.90000152587891	1.77290000724679	2.90000152587891	2.70048984935954	2.89999771118164	3.67450149736032	2.89999771118164	5.33695097751661	2.90000152587891	7.45600000724517	2.90000152587891	10.4238245735226
3	0.146999981501722	3	0.179602695551896	3	0.102399981497001	3	0.353279096355222	3	0.176899981499446	3	0.705462404268769	3	0.761299981502816	3	1.40655341363422	3	1.87419998149926	3	2.79573672318335	3	3.92629998149641	3	5.52285549223809	3	7.8967999814995	3	10.7778942830814
3.10000228881836	0.142699783518765	3.10000228881836	0.185790689156763	3.09999847412109	0.108100021931023	3.09999847412109	0.365440797452033	3.09999847412109	0.158600021935854	3.09999847412109	0.729709061524128	3.10000228881836	0.823999783518957	3.10000228881836	1.45474303805925	3.10000228881836	1.92779978351246	3.10000228881836	2.89090533282373	3.09999847412109	4.14110002193411	3.09999847412109	5.70843397114521	3.10000228881836	8.26859978351422	3.10000228881836	11.1307646535463
3.20000076293945	0.163000013162673	3.20000076293945	0.191978090304005	3.20000076293945	0.112300013159256	3.20000076293945	0.377601621004249	3.19999694824219	0.162200191978627	3.19999694824219	0.75395044750444	3.20000076293945	0.853400013162172	3.20000076293945	1.50291002712593	3.20000076293945	1.9993000131617	3.20000076293945	2.98598848852133	3.20000076293945	4.38180001315777	3.20000076293945	5.8937011199763	3.20000076293945	8.60680001315995	3.20000076293945	11.4824129161405
3.30000305175781	0.189999084188457	3.30000305175781	0.19816537108245	3.29999923706055	0.152299978257361	3.29999923706055	0.389760639386266	3.29999923706055	0.214099978256854	3.29999923706055	0.778187487805967	3.29999923706055	0.926599978258309	3.29999923706055	1.55105622804768	3.29999923706055	2.15609997825595	3.29999923706055	3.08098989303805	3.29999923706055	4.57999997825391	3.29999923706055	6.07864335027464	3.30000305175781	9.04569908418853	3.30000305175781	11.8328700379292
3.40000152587891	0.170599986173329	3.40000152587891	0.204352059471221	3.40000152587891	0.175899986170407	3.40000152587891	0.401918780422098	3.39999771118164	0.228100880241982	3.39999771118164	0.802418334479856	3.40000152587891	0.971599986172805	3.40000152587891	1.5991834852238	3.40000152587891	2.25249998617073	3.40000152587891	3.17591323668948	3.39999771118164	4.77060088023791	3.39999771118164	6.26326828072238	3.40000152587891	9.46029998617087	3.40000152587891	12.1821134098333
3.5	0.208799982454366	3.5	0.210538391518124	3.5	0.199299982454249	3.5	0.414075116690797	3.5	0.255099982456159	3.5	0.826644837369519	3.5	1.03649998245237	3.5	1.64728813618648	3.5	2.36899998245281	3.5	3.27075134851277	3.5	4.97849998244783	3.5	6.44758347994481	3.5	9.82729998245486	3.5	12.5301605426676
3.60000228881836	0.227899390509265	3.60000228881836	0.216724603223251	3.59999847412109	0.223799986553786	3.59999847412109	0.426230112153961	3.59999847412109	0.297799986557948	3.59999847412109	0.850865149325574	3.60000228881836	1.09809939050683	3.60000228881836	1.6953738600775	3.60000228881836	2.46559939050712	3.60000228881836	3.36551152408471	3.59999847412109	5.17679998655149	3.59999847412109	6.6315754291202	3.60000228881836	10.2075993905055	3.60000228881836	12.8770287369308
3.70000076293945	0.232000027277536	3.70000076293945	0.222910222649895	3.70000076293945	0.22500002727611	3.70000076293945	0.438384230568597	3.69999694824219	0.338400563719915	3.69999694824219	0.875080195648767	3.70000076293945	1.15650002727853	3.70000076293945	1.74343699732293	3.70000076293945	2.55210002727472	3.70000076293945	3.46018661073823	3.70000076293945	5.37840002727171	3.70000076293945	6.81525870793985	3.70000076293945	10.5814000272767	3.70000076293945	13.222695612361
3.80000305175781	0.247698967934411	3.80000305175781	0.229095721747575	3.79999923706055	0.233499981211935	3.79999923706055	0.45053654482065	3.79999923706055	0.373099981214182	3.79999923706055	0.8992909009978	3.79999923706055	1.21169998121331	3.79999923706055	1.79147939159295	3.79999923706055	2.68949998121025	3.79999923706055	3.55478029585089	3.79999923706055	5.60279998121041	3.79999923706055	6.99861984444589	3.80000305175781	10.9722989679321	3.80000305175781	13.5671916107039
3.90000152587891	0.214299981023942	3.90000152587891	0.235280628632068	3.90000152587891	0.238099981019332	3.90000152587891	0.46268798222264	3.89999771118164	0.369901053905778	3.89999771118164	0.923495419431005	3.90000152587891	1.25389998102401	3.90000152587891	1.83950288339252	3.90000152587891	2.79859998102256	3.90000152587891	3.64929625360331	3.89999771118164	5.7783010539024	3.89999771118164	7.18166639769191	3.90000152587891	11.333799981021	3.90000152587891	13.9104945082648
4	0.236400019362918	4	0.241465179283938	4	0.222100019356731	4	0.474837615865055	4	0.383800019360933	4	0.947695598781112	4	1.27970001936046	4	1.88750381789555	4	2.91030001936088	4	3.7437273434751	4	5.99350001935818	4	7.36440586837289	4	11.7083000193597	4	14.2526215113217
4.10000228881836	0.255899133015191	4.10000228881836	0.247649609629393	4.09999847412109	0.273100027083274	4.09999847412109	0.486985909453762	4.09999847412109	0.420500027088565	4.09999847412109	0.971889593909506	4.10000228881836	1.37629913301862	4.10000228881836	1.9354858661749	4.10000228881836	3.04049913301787	4.10000228881836	3.83808084040184	4.09999847412109	6.22850002708219	4.09999847412109	7.54682485340529	4.10000228881836	12.1092991330115	4.10000228881836	14.5935896302111
4.20000076293945	0.244100022126077	4.20000076293945	0.253833447865738	4.20000076293945	0.26730002212571	4.20000076293945	0.499133326490149	4.19999694824219	0.427900856593624	4.19999694824219	0.996078329205249	4.20000076293945	1.42460002212829	4.20000076293945	1.98344537588037	4.20000076293945	3.13010002212468	4.20000076293945	3.9323496162412	4.20000076293945	6.408	4.20000076293945	7.72893780797645	4.20000076293945	12.4776000221245	4.20000076293945	14.9333768653979
4.30000305175781	0.255000022509194	4.30000305175781	0.260017165799416	4.29999923706055	0.294400022507034	4.29999923706055	0.511278940371425	4.29999923706055	0.46080002250892	4.29999923706055	1.0202627282548	4.29999923706055	1.47350002250823	4.29999923706055	2.03138418724458	4.29999923706055	3.25370002250565	4.29999923706055	4.02653734204221	4.29999923706055	6.6082000225033	4.29999923706055	7.91073137474321	4.30000305175781	12.8496000225059	4.30000305175781	15.272013140822
4.40000152587891	0.270200026225211	4.40000152587891	0.266200291690091	4.40000152587891	0.316100026226195	4.40000152587891	0.523423677824621	4.39999771118164	0.478599966623733	4.39999771118164	1.04444094712345	4.40000152587891	1.52760002622745	4.40000152587891	2.07930413678982	4.40000152587891	3.36540002622496	4.40000152587891	4.12064767647812	4.39999771118164	6.81559996661963	4.39999771118164	8.09221304197922	4.40000152587891	13.2489000262285	4.40000152587891	15.6094766119928
4.5	0.266900027658266	4.5	0.272383061450275	4.5	0.322900027655123	4.5	0.535566612471994	4.5	0.504600027659762	4.5	1.0686148316374	4.5	1.58460002765787	4.5	2.12720157755568	4.5	3.44620002765441	4.5	4.21467350952871	4.5	7.0063000276532	4.5	8.2733902493359	4.5	13.6248000276537	4.5	15.9457841895623
4.60000228881836	0.272299776745058	4.60000228881836	0.278565710938137	4.59999847412109	0.336800015160406	4.59999847412109	0.547708207792188	4.59999847412109	0.542800015165994	4.59999847412109	1.09278253866414	4.60000228881836	1.63269977674645	4.60000228881836	2.17508017284103	4.60000228881836	3.54969977674409	4.60000228881836	4.30862207436454	4.59999847412109	7.21860001515961	4.59999847412109	8.45424970777341	4.60000228881836	13.9961997767423	4.60000228881836	16.2809525953371
4.70000076293945	0.279699983024329	4.70000076293945	0.284747768486751	4.70000076293945	0.343699983022816	4.70000076293945	0.559848927029426	4.69999694824219	0.555900221446791	4.69999694824219	1.11694499154868	4.70000076293945	1.70279998302794	4.70000076293945	2.22293627884045	4.70000076293945	3.65109998302432	4.70000076293945	4.40248628071316	4.70000076293945	7.43879998302509	4.70000076293945	8.63480574834983	4.70000076293945	14.3678999830227	4.70000076293945	16.6149602035332
4.80000305175781	0.289500028422481	4.80000305175781	0.290929705777876	4.79999923706055	0.366800028419675	4.79999923706055	0.571987844090226	4.79999923706055	0.603600028422079	4.79999923706055	1.14110311273103	4.79999923706055	1.7656000284187	4.79999923706055	2.27077173128748	4.79999923706055	3.75010002841736	4.79999923706055	4.49626978347964	4.79999923706055	7.64030002841537	4.79999923706055	8.81504513707359	4.80000305175781	14.7361000284182	4.80000305175781	16.9478364302146
4.90000152587891	0.30399998235589	4.90000152587891	0.297111051198919	4.90000152587891	0.391999982355628	4.90000152587891	0.584125885263287	4.89999771118164	0.628899982359144	4.89999771118164	1.16525506042114	4.90000152587891	1.80839998235751	4.90000152587891	2.31858836276407	4.90000152587891	3.86899998235458	4.90000152587891	4.58997622520644	4.89999771118164	7.83939998235655	4.89999771118164	8.99497529803596	4.90000152587891	15.1030999823561	4.90000152587891	17.2795598066014
5	0.321699992182403	5	0.303292040594467	5	0.413699992179318	5	0.596262124659441	5	0.66349999218437	5	1.18940267843892	5	1.86939999218157	5	2.36638253280508	5	3.99019999217853	5	4.68359852632164	5	8.03899999217901	5	9.17460360341751	5	15.4760999921782	5	17.6101469526641
5.10000228881836	0.331700350572646	5.10000228881836	0.309472909754779	5.09999847412109	0.420899992943305	5.09999847412109	0.608397025471833	5.09999847412109	0.689899992943538	5.09999847412109	1.21354412565387	5.10000228881836	1.91930035057158	5.10000228881836	2.4141578973632	5.10000228881836	4.08650035057144	5.10000228881836	4.77714389920315	5.09999847412109	8.23949999293836	5.09999847412109	9.35391687823641	5.10000228881836	15.8280003505679	5.10000228881836	17.9396143061936
5.20000076293945	0.356999992563942	5.20000076293945	0.315653187148753	5.20000076293945	0.45209999256258	5.20000076293945	0.620531050689352	5.19999694824219	0.720399754143727	5.19999694824219	1.23768032444792	5.20000076293945	1.97909999256444	5.20000076293945	2.46191082074872	5.20000076293945	4.2083999925635	5.20000076293945	4.8706052764715	5.20000076293945	8.45539999255561	5.20000076293945	9.53292933152926	5.20000076293945	16.2058999925612	5.20000076293945	18.2679406091901
5.30000305175781	0.368499942782364	5.30000305175781	0.32183334432233	5.29999923706055	0.470999942779599	5.29999923706055	0.632663274729215	5.29999923706055	0.764999942781287	5.29999923706055	1.26181219640212	5.29999923706055	2.03089994278344	5.29999923706055	2.50964313470729	5.29999923706055	4.31919994277996	5.29999923706055	4.96398629740531	5.29999923706055	8.6574999427794	5.29999923706055	9.71162783335329	5.30000305175781	16.573099942776	5.30000305175781	18.5951547755242
5.40000152587891	0.385600021363643	5.40000152587891	0.328012909798728	5.40000152587891	0.493900021359877	5.40000152587891	0.644794623369477	5.39999771118164	0.796500140575517	5.39999771118164	1.28593790158728	5.40000152587891	2.0926000213658	5.40000152587891	2.55735666784151	5.40000152587891	4.42550002135977	5.40000152587891	5.05729058897356	5.39999771118164	8.86780014056785	5.39999771118164	9.89001974452133	5.40000152587891	16.918500021362	5.40000152587891	18.9212356914568
5.5	0.399300000000949	5.5	0.334192119354627	5.5	0.511199999997189	5.5	0.65692417123156	5.5	0.837900000002264	5.5	1.31005928182113	5.5	2.1597000000038	5.5	2.60504778889332	5.5	4.53509999999733	5.5	5.15051110138843	5.5	9.08629999999903	5.5	10.0681123780902	5.5	17.2801999999974	5.5	19.2461996965244
5.60000228881836	0.417699609854026	5.60000228881836	0.340371208712394	5.59999847412109	0.529500027081667	5.59999847412109	0.669052381253298	5.59999847412109	0.864900027085241	5.59999847412109	1.33417449797492	5.60000228881836	2.22419960985644	5.60000228881836	2.65272014537659	5.60000228881836	4.65469960985138	5.60000228881836	5.24365501244497	5.59999847412109	9.2985000270819	5.59999847412109	10.2458926713737	5.60000228881836	17.6477996098511	5.60000228881836	19.570062953701
5.70000076293945	0.413600056268479	5.70000076293945	0.346549706448238	5.70000076293945	0.533100056265539	5.70000076293945	0.681179716149358	5.69999694824219	0.87430041389598	5.69999694824219	1.35828447142958	5.70000076293945	2.27170005626976	5.70000076293945	2.70037010917833	5.70000076293945	4.74310005626467	5.70000076293945	5.33671528773124	5.70000076293945	9.49210005626446	5.70000076293945	10.4233747137465	5.70000076293945	17.9872000562682	5.70000076293945	19.8928045859937
5.80000305175781	0.426699406052649	5.80000305175781	0.352728083977819	5.79999923706055	0.550300002098083	5.79999923706055	0.693305250819656	5.79999923706055	0.888600002101157	5.79999923706055	1.38239012276608	5.79999923706055	2.32350000210135	5.79999923706055	2.74799950812294	5.79999923706055	4.84370000209674	5.79999923706055	5.42969555069446	5.79999923706055	9.69560000209822	5.79999923706055	10.6005454974173	5.80000305175781	18.3368994060511	5.80000305175781	20.2144530008601
5.90000152587891	0.42829998016532	5.90000152587891	0.358905869975946	5.90000152587891	0.549399980165617	5.90000152587891	0.705429910565017	5.89999771118164	0.906700576211733	5.89999771118164	1.40648961405562	5.90000152587891	2.37259998016816	5.90000152587891	2.79561016689862	5.90000152587891	4.94399998016524	5.90000152587891	5.52259941250824	5.89999771118164	9.87830057620886	5.89999771118164	10.7774123128279	5.90000152587891	18.6722999801641	5.90000152587891	20.5349874444371
6	0.425299992755754	6	0.365083300151236	6	0.556699992750509	6	0.717552770516246	6	0.935599992753851	6	1.43058478511599	6	2.41819999275322	6	2.84319846210481	6	5.05249999275111	6	5.61541985404807	6	10.0671999927472	6	10.9539824109927	6	19.0164999927547	6	20.8544239792706
6.10000228881836	0.438899846460117	6.10000228881836	0.371260610158016	6.09999847412109	0.572099965665984	6.09999847412109	0.729674293355081	6.09999847412109	0.955999965666706	6.09999847412109	1.45467379881795	6.10000228881836	2.47219984645926	6.10000228881836	2.89076803341926	6.10000228881836	5.15089984645965	6.10000228881836	5.70816402571427	6.09999847412109	10.2776999656635	6.09999847412109	11.1302428414229	6.10000228881836	19.364099846458	6.10000228881836	21.1727784869383
6.20000076293945	0.454599961281929	6.20000076293945	0.37743732873655	6.20000076293945	0.590699961278006	6.20000076293945	0.741794941559234	6.19999694824219	0.973700080492563	6.19999694824219	1.47875757554257	6.20000076293945	2.51709996128193	6.20000076293945	2.93831526057967	6.20000076293945	5.25469996128231	6.20000076293945	5.8008249204367	6.20000076293945	10.4715999612781	6.20000076293945	11.3062075714668	6.20000076293945	19.7074999612814	6.20000076293945	21.4900304245694
6.30000305175781	0.45849967174945	6.30000305175781	0.383613927161086	6.29999923706055	0.606000029372808	6.29999923706055	0.753913790565555	6.29999923706055	1.00250002937537	6.29999923706055	1.5028370348718	6.29999923706055	2.56290002937385	6.29999923706055	2.98584196749772	6.29999923706055	5.36870002937212	6.29999923706055	5.89340614608567	6.29999923706055	10.663100029371	6.29999923706055	11.4818636949819	6.30000305175781	20.0564996717439	6.30000305175781	21.806207728772
6.40000152587891	0.464000029758608	6.40000152587891	0.389789934226178	6.40000152587891	0.618100029754714	6.40000152587891	0.766031765130725	6.39999771118164	1.02590026817415	6.39999771118164	1.52691034067145	6.40000152587891	2.60370002975833	6.40000152587891	3.03334997495572	6.40000152587891	5.46960002975538	6.40000152587891	5.9859112983103	6.39999771118164	10.8446002681703	6.39999771118164	11.657218447759	6.40000152587891	20.4019000297558	6.40000152587891	22.1212900081753
6.5	0.46380004367893	6.5	0.395965585572577	6.5	0.634600043678802	6.5	0.778147940895573	6.5	1.04860004368311	6.5	1.55097933074766	6.5	2.64790004367751	6.5	3.08083566739357	6.5	5.56700004367667	6.5	6.0783333881355	6.5	11.0346000436766	6.5	11.8322790186829	6.5	20.7604000436768	6.5	22.4352930700244
6.60000228881836	0.469399859812256	6.60000228881836	0.402141116786757	6.59999847412109	0.654999979018612	6.59999847412109	0.790262780286814	6.59999847412109	1.07199997901989	6.59999847412109	1.57504217011672	6.60000228881836	2.69979985980899	6.60000228881836	3.12830267666994	6.60000228881836	5.65859985980933	6.60000228881836	6.17067953537689	6.59999847412109	11.2162999790162	6.59999847412109	12.0070325678336	6.60000228881836	21.1068998598093	6.60000228881836	22.7482325113882
6.70000076293945	0.479100027467211	6.70000076293945	0.408316056744688	6.70000076293945	0.6707000274655	6.70000076293945	0.80237674552724	6.69999694824219	1.09390014667952	6.69999694824219	1.59909977815707	6.70000076293945	2.75420002746978	6.70000076293945	3.17574739035618	6.70000076293945	5.74950002746482	6.70000076293945	6.26294276290769	6.70000076293945	11.4068000274638	6.70000076293945	12.181492947796	6.70000076293945	21.4467000274635	6.70000076293945	23.0600881406445
6.80000305175781	0.487399908255611	6.80000305175781	0.414490876584921	6.79999923706055	0.693900027465133	6.79999923706055	0.814488912563563	6.79999923706055	1.12040002747017	6.79999923706055	1.62315307344889	6.79999923706055	2.82280002746484	6.79999923706055	3.22317162845979	6.79999923706055	5.84710002746579	6.79999923706055	6.35512666309911	6.79999923706055	11.6104000274645	6.79999923706055	12.3556473619343	6.80000305175781	21.799699908257	6.80000305175781	23.3708874214697
6.90000152587891	0.495300033569947	6.90000152587891	0.420665105237701	6.90000152587891	0.716400033568789	6.90000152587891	0.82660020564266	6.89999771118164	1.14920003357111	6.89999771118164	1.64720022205395	6.90000152587891	2.88300003356926	6.90000152587891	3.27057720757246	6.90000152587891	5.94210003356784	6.90000152587891	6.44723481615405	6.89999771118164	11.7967000335666	6.89999771118164	12.5295	6.90000152587891	22.1423000335672	6.90000152587891	23.6806102999794
7	0.49799999905008	7	0.426838978275931	7	0.730399999047222	7	0.838709700915106	7	1.17659999904936	7	1.67124305979271	7	2.93859999904817	7	3.31796051487214	7	6.0358999990458	7	6.53926026302452	7	11.9773999990466	7	12.703066938274	7	22.4772999990455	7	23.9892722971415
7.10000228881836	0.508299905588501	7.10000228881836	0.433012731218251	7.09999847412109	0.746500024797569	7.09999847412109	0.850817860506649	7.09999847412109	1.21240002479681	7.09999847412109	1.69527975352478	7.10000228881836	2.99209990558666	7.10000228881836	3.36532517871807	7.10000228881836	6.13539990558274	7.10000228881836	6.63121009282746	7.09999847412109	12.1658000247917	7.09999847412109	12.8763264983209	7.10000228881836	22.8093999055855	7.10000228881836	24.2968887593489
7.20000076293945	0.518400040054985	7.20000076293945	0.439185893076303	7.20000076293945	0.769700040051248	7.20000076293945	0.862925146422504	7.19999694824219	1.24850015926495	7.19999694824219	1.71931122163087	7.20000076293945	3.04200004005543	7.20000076293945	3.41266759441246	7.20000076293945	6.23680004005291	7.20000076293945	6.72307735846646	7.20000076293945	12.353300040053	7.20000076293945	13.0492953927125	7.20000076293945	23.1331000400533	7.20000076293945	24.6034398449871
7.30000305175781	0.532499939155969	7.30000305175781	0.445358934852975	7.29999923706055	0.788100058365671	7.29999923706055	0.875030635119714	7.29999923706055	1.28020005836515	7.29999923706055	1.74333838169432	7.29999923706055	3.09540005836607	7.29999923706055	3.45998957797825	7.29999923706055	6.33800005836747	7.29999923706055	6.81486563687017	7.29999923706055	12.5400000583613	7.29999923706055	13.2219609352085	7.30000305175781	23.4521999391545	7.30000305175781	24.908952557096
7.40000152587891	0.543499991988938	7.40000152587891	0.451531385614164	7.40000152587891	0.802499991987133	7.40000152587891	0.887135250335378	7.39999771118164	1.30969999199078	7.39999771118164	1.76735940177081	7.40000152587891	3.15069999199113	7.40000152587891	3.50729294232014	7.40000152587891	6.44139999198887	7.40000152587891	6.90657849285078	7.39999771118164	12.7417999919853	7.39999771118164	13.3943302385935	7.40000152587891	23.7698999919885	7.40000152587891	25.2134071775245
7.5	0.563300049212557	7.5	0.457703480864946	7.5	0.819900049209537	7.5	0.899238068729287	7.5	1.34180004921291	7.5	1.79137611568733	7.5	3.21320004920926	7.5	3.55457408741548	7.5	6.5418	7.5	6.99820899836252	7.5	12.9407000492065	7.5	13.5664103695564	7.5	24.0994000492101	7.5	25.5168189646785
7.60000228881836	0.574799789810641	7.60000228881836	0.46387545605615	7.59999847412109	0.83410002823075	7.59999847412109	0.911339552218266	7.59999847412109	1.3729000282292	7.59999847412109	1.81538669229652	7.60000228881836	3.27329978980924	7.60000228881836	3.60183662943941	7.60000228881836	6.64369978981267	7.60000228881836	7.08976421326612	7.59999847412109	13.1324000282257	7.59999847412109	13.7381887076432	7.60000228881836	24.4116997898091	7.60000228881836	25.819203005631
7.70000076293945	0.581999972728227	7.70000076293945	0.470046840335043	7.70000076293945	0.841899972721876	7.70000076293945	0.923440162515444	7.69999694824219	1.40010021114358	7.69999694824219	1.83939204898247	7.70000076293945	3.32779997272883	7.70000076293945	3.64907697148268	7.70000076293945	6.73309997272372	7.70000076293945	7.18123721882071	7.70000076293945	13.3250999727243	7.70000076293945	13.9096788670894	7.70000076293945	24.7200999727247	7.70000076293945	26.120539790874
7.80000305175781	0.595999885372294	7.80000305175781	0.476218104568896	7.79999923706055	0.862200004576152	7.79999923706055	0.935538976586157	7.79999923706055	1.42490000457838	7.79999923706055	1.86339310233276	7.79999923706055	3.37880000457881	7.79999923706055	3.69629692566935	7.79999923706055	6.82970000457863	7.79999923706055	7.27263157665202	7.79999923706055	13.5113000045749	7.79999923706055	14.0808682685605	7.80000305175781	25.0313998853671	7.80000305175781	26.4208558590398
7.90000152587891	0.608799947360239	7.90000152587891	0.482388777959217	7.90000152587891	0.873199947356625	7.90000152587891	0.947636917658262	7.89999771118164	1.45320006656766	7.89999771118164	1.8873880223948	7.90000152587891	3.43129994735864	7.90000152587891	3.74349830101192	7.90000152587891	6.93359994735874	7.90000152587891	7.36395083632009	7.89999771118164	13.6862000665642	7.89999771118164	14.2517639641156	7.90000152587891	25.3408999473577	7.90000152587891	26.7201318342257
8	0.613100012396899	8	0.488559095943274	8	0.885300012396328	8	0.959733062900736	8	1.48450001240053	8	1.91137864100428	8	3.48580001240043	8	3.79067750526618	8	7.03810001239617	8	7.45518809839969	8	13.877000012395	8	14.4223729601168	8	25.6453000123947	8	27.0183827142984
8.10000228881836	0.621599636840983	8.10000228881836	0.494729293904102	8.09999847412109	0.902799994466477	8.09999847412109	0.971827873975796	8.09999847412109	1.51399999446949	8.09999847412109	1.93536312862061	8.10000228881836	3.54279963684166	8.10000228881836	3.83783814682715	8.10000228881836	7.14129963684172	8.10000228881836	7.54635039130838	8.09999847412109	14.0705999944657	8.09999847412109	14.5926827434453	8.10000228881836	25.9543996368411	8.10000228881836	27.3156233294076
8.20000076293945	0.628900017549313	8.20000076293945	0.500898901121709	8.20000076293945	0.915300017546542	8.20000076293945	0.983921812342078	8.19999694824219	1.53900037517451	8.19999694824219	1.95934240190061	8.20000076293945	3.58910001754703	8.20000076293945	3.88497663655729	8.20000076293945	7.23870001754767	8.20000076293945	7.63743082746692	8.20000076293945	14.2498000175437	8.20000076293945	14.7627068100671	8.20000076293945	26.2610000175482	8.20000076293945	27.6118345029036
8.30000305175781	0.638499777796824	8.30000305175781	0.507068388279373	8.29999923706055	0.931600016210723	8.29999923706055	0.996013955473934	8.29999923706055	1.56340001621356	8.29999923706055	1.98331737647355	8.29999923706055	3.64480001621268	8.29999923706055	3.93209478269014	8.29999923706055	7.34030001621431	8.29999923706055	7.72843295318276	8.29999923706055	14.4211000162068	8.29999923706055	14.9324326897294	8.30000305175781	26.5736997777931	8.30000305175781	27.9070423221502
8.40000152587891	0.648200001338409	8.40000152587891	0.513237284759236	8.40000152587891	0.944900001333735	8.40000152587891	1.00810522609026	8.39999771118164	1.58740012054477	8.39999771118164	2.00728622437215	8.40000152587891	3.70120000133829	8.40000152587891	3.9791943903545	8.40000152587891	7.44370000133495	8.40000152587891	7.81936030274918	8.39999771118164	14.5970001205424	8.39999771118164	15.1018673741186	8.40000152587891	26.8927000013318	8.40000152587891	28.2012277409516
8.5	0.6556999668137	8.5	0.519405825930545	8.5	0.963299966810155	8.5	1.02019470186894	8.5	1.61009996681605	8.5	2.03125077543865	8.5	3.75339996681214	8.5	4.0262718750677	8.5	7.54339996681301	8.5	7.91020600631723	8.5	14.7852999668103	8.5	15.2710178096074	8.5	27.2087999668147	8.5	28.4944055035944
8.60000228881836	0.669799971201428	8.60000228881836	0.525574247108325	8.59999847412109	0.988499971197598	8.59999847412109	1.03228284421772	8.59999847412109	1.6427999712032	8.59999847412109	2.05520920250102	8.60000228881836	3.80719997120104	8.60000228881836	4.07333083746154	8.60000228881836	7.64799997119917	8.60000228881836	8.00097706210708	8.59999847412109	14.9722999711994	8.59999847412109	15.4398715918285	8.60000228881836	27.5203999711994	8.60000228881836	28.7865901888328
8.70000076293945	0.683800054168387	8.70000076293945	0.531742077710756	8.70000076293945	1.0067000541676	8.70000076293945	1.04437011434089	8.69999694824219	1.67299993496272	8.69999694824219	2.07916242094904	8.70000076293945	3.85570005416957	8.70000076293945	4.12036769615325	8.70000076293945	7.75470005417083	8.70000076293945	8.09166661206445	8.70000076293945	15.157500054167	8.70000076293945	15.6084421007402	8.70000076293945	27.8396000541652	8.70000076293945	29.077762945797
8.80000305175781	0.696299831011856	8.80000305175781	0.537909788333746	8.79999923706055	1.02079995021631	8.79999923706055	1.05645559022152	8.79999923706055	1.70029995022196	8.79999923706055	2.10311134537771	8.79999923706055	3.90789995021987	8.79999923706055	4.16738425549435	8.79999923706055	7.86109995021616	8.79999923706055	8.18227818724283	8.79999923706055	15.3341999502154	8.79999923706055	15.776716972301	8.80000305175781	28.1549998310074	8.80000305175781	29.3679494107772
8.90000152587891	0.702499954990344	8.90000152587891	0.544076908449684	8.90000152587891	1.03529995498684	8.90000152587891	1.06854019406985	8.89999771118164	1.72590019340714	8.89999771118164	2.1270541498072	8.90000152587891	3.95759995498884	8.90000152587891	4.21438231517859	8.90000152587891	7.96139995498743	8.90000152587891	8.27281530673277	8.89999771118164	15.5172001934043	8.89999771118164	15.9447031384642	8.90000152587891	28.4583999549868	8.90000152587891	29.6571308613435
9	0.710600035290554	9	0.550243673360045	9	1.05170003528474	9	1.08062300407237	9	1.74670003528809	9	2.15099266209272	9	4.00130003528466	9	4.26135829598485	9	8.05990003528495	9	8.36327113013345	9	15.7094000352845	9	16.1124074862592	9	28.7592000352888	9	29.9453217938062
9.10000228881836	0.718699834826111	9.10000228881836	0.556410318312102	9.09999847412109	1.06889995403253	9.09999847412109	1.09270448138251	9.09999847412109	1.77089995403367	9.09999847412109	2.17492505704883	9.10000228881836	4.05229983482423	9.10000228881836	4.30831579384146	9.10000228881836	8.16019983482693	9.10000228881836	8.45365262559569	9.09999847412109	15.8987999540295	9.09999847412109	16.2798177155517	9.10000228881836	29.066499834822	9.10000228881836	30.2325365384805
9.20000076293945	0.723299952696834	9.20000076293945	0.562576372859546	9.20000076293945	1.08479995269954	9.20000076293945	1.10478508689185	9.19999694824219	1.79630019111937	9.19999694824219	2.19885224907192	9.20000076293945	4.10729995270231	9.20000076293945	4.35525	9.20000076293945	8.26169995269811	9.20000076293945	8.54395296446224	9.20000076293945	16.086499952693	9.20000076293945	16.4469470924778	9.20000076293945	29.3709999526982	9.20000076293945	30.5187565646621
9.30000305175781	0.728899901583645	9.30000305175781	0.568742307462781	9.29999923706055	1.09950002078767	9.29999923706055	1.11686389909923	9.29999923706055	1.82180002078894	9.29999923706055	2.22277515176446	9.29999923706055	4.16120002079333	9.29999923706055	4.40216641993153	9.29999923706055	8.35920002079001	9.29999923706055	8.63417566259665	9.29999923706055	16.2795000207843	9.29999923706055	16.613783359029	9.30000305175781	29.6814999015805	9.30000305175781	30.8040070797542
9.40000152587891	0.735999969674594	9.40000152587891	0.574907651729693	9.40000152587891	1.1161999696742	9.40000152587891	1.12894183974638	9.39999771118164	1.84780020809194	9.39999771118164	2.24669194113187	9.40000152587891	4.21879996967618	9.40000152587891	4.44906314586314	9.40000152587891	8.45649996967404	9.40000152587891	8.72432422732283	9.39999771118164	16.4696002080891	9.39999771118164	16.7803333877879	9.40000152587891	29.9857999696724	9.40000152587891	31.0882696799628
9.5	0.745699957849865	9.5	0.581072640894005	9.5	1.12949995784584	9.5	1.1410179875279	9.5	1.87469995784704	9.5	2.27060444304456	9.5	4.27149995784566	9.5	4.49593784372376	9.5	8.55929995784754	9.5	8.81439184876299	9.5	16.6467999578454	9.5	16.9466040081828	9.5	30.2740999578491	9.5	31.3715586122503
9.60000228881836	0.753199777034752	9.60000228881836	0.587237510135257	9.59999847412109	1.14300001544689	9.59999847412109	1.15309280334277	9.59999847412109	1.89860001545094	9.59999847412109	2.29451083430145	9.60000228881836	4.32309977702971	9.60000228881836	4.54279409857927	9.60000228881836	8.66449977703087	9.60000228881836	8.90438546204081	9.59999847412109	16.8283000154479	9.59999847412109	17.1125830278896	9.60000228881836	30.5640997770315	9.60000228881836	31.6538879636545
9.70000076293945	0.759000029374874	9.70000076293945	0.593401789142612	9.70000076293945	1.15600002937208	9.70000076293945	1.16516674788676	9.69999694824219	1.92640026779554	9.69999694824219	2.31841202811878	9.70000076293945	4.37260002937546	9.70000076293945	4.58962834441518	9.70000076293945	8.75990002937397	9.70000076293945	8.99429826788972	9.70000076293945	17.0152000293674	9.70000076293945	17.278283597212	9.70000076293945	30.8572000293752	9.70000076293945	31.9352395191932
9.80000305175781	0.768899730683188	9.80000305175781	0.59956594824101	9.79999923706055	1.17469996909858	9.79999923706055	1.17723890015932	9.79999923706055	1.95649996910288	9.79999923706055	2.34230893662352	9.79999923706055	4.42789996910142	9.79999923706055	4.63644237774957	9.79999923706055	8.86569996910112	9.79999923706055	9.08413376717255	9.79999923706055	17.2053999690979	9.79999923706055	17.4436935630561	9.80000305175781	31.1533997306797	9.80000305175781	32.2156380580746
9.90000152587891	0.775800049403188	9.90000152587891	0.605729517173793	9.90000152587891	1.18810004939951	9.90000152587891	1.18931018135392	9.89999771118164	1.9820002878223	9.89999771118164	2.36619973833627	9.90000152587891	4.4747000494026	9.90000152587891	4.68323799201325	9.90000152587891	8.97000004940128	9.90000152587891	9.17389544889463	9.89999771118164	17.3932002878173	9.89999771118164	17.6088197393704	9.90000152587891	31.4512000493996	9.90000152587891	32.495065490166
10	0.781199948502035	10	0.611892731106955	10	1.2060999485002	10	1.20137967067321	10	2.01129994850271	10	2.39008625713812	10	4.53129994850315	10	4.73001162580904	10	9.0739999485013	10	9.26357653130054	10	17.5865999484995	10	17.7736688959371	10	31.7450999485009	10	32.7735358045572
10.1000022888184	0.788199894333957	10.1000022888184	0.618055825152319	10.0999984741211	1.22170001354243	10.0999984741211	1.21344782876216	10.0999984741211	2.03590001354314	10.0999984741211	2.41396667180386	10.1000022888184	4.58629989433393	10.1000022888184	4.77676685647704	10.1000022888184	9.17239989433438	10.1000022888184	9.35318392292117	10.0999984741211	17.7701000135421	10.0999984741211	17.9382289420311	10.1000022888184	32.036299894331	10.1000022888184	33.0510628534682
10.2000007629395	0.800700045398116	10.2000007629395	0.624218329134485	10.2000007629395	1.23620004539407	10.2000007629395	1.22551511606255	10.1999969482422	2.06370016460642	10.1999969482422	2.43784189473996	10.2000007629395	4.64180004539958	10.2000007629395	4.82350012569498	10.2000007629395	9.27320004539433	10.2000007629395	9.44271085364993	10.2000007629395	17.9415000453919	10.2000007629395	18.1025129179192	10.2000007629395	32.3267000453925	10.2000007629395	33.3276287355495
10.3000030517578	0.805599739265745	10.3000030517578	0.630380713242964	10.2999992370605	1.25099997768484	10.2999992370605	1.23758061208178	10.2999992370605	2.09279997768681	10.2999992370605	2.46171283756082	10.2999992370605	4.69459997768718	10.2999992370605	4.87021322611132	10.2999992370605	9.37359997768363	10.2999992370605	9.53216080930474	10.2999992370605	18.1129999776822	10.2999992370605	18.2665087742662	10.3000030517578	32.6143997392646	10.3000030517578	33.6032578078762
10.4000015258789	0.811800021743693	10.4000015258789	0.636542507356517	10.4000015258789	1.26440002174422	10.4000015258789	1.24964523750545	10.3999977111816	2.11970026016206	10.3999977111816	2.48557768022988	10.4000015258789	4.74300002174641	10.4000015258789	4.91690794729392	10.4000015258789	9.47650002174487	10.4000015258789	9.6215372638966	10.3999977111816	18.278400260162	10.3999977111816	18.4302232666163	10.4000015258789	32.879800021743	10.4000015258789	33.8779322873064
10.5	0.821900014307175	10.5	0.642703946573427	10.5	1.27910001430428	10.5	1.26171	10.5	2.15090001430508	10.5	2.50943824464828	10.5	4.79910001430471	10.5	4.96358073552783	10.5	9.57530001430496	10.5	9.71083346475418	10.5	18.4559000143017	10.5	18.5936631067133	10.5	33.1561000143047	10.5	34.1516659401313
10.6000022888184	0.826699830438884	10.6000022888184	0.648865265937822	10.5999984741211	1.2914999496461	10.5999984741211	1.27376957608849	10.5999984741211	2.17859994964965	10.5999984741211	2.53329271157149	10.6000022888184	4.85339983043741	10.6000022888184	5.01024	10.6000022888184	9.67769983043763	10.6000022888184	9.80005629073804	10.5999984741211	18.6340999496424	10.5999984741211	18.7568163070233	10.6000022888184	33.4471998304361	10.6000022888184	34.4244723780909
10.7000007629395	0.832900023844559	10.7000007629395	0.655025995409696	10.7000007629395	1.30010002384006	10.7000007629395	1.28583020982693	10.6999969482422	2.20350014305586	10.6999969482422	2.55714199241639	10.7000007629395	4.90680002384033	10.7000007629395	5.05686767139575	10.7000007629395	9.77400002384093	10.7000007629395	9.88919900077521	10.7000007629395	18.7981000238397	10.7000007629395	18.9196957961444	10.7000007629395	33.7302000238415	10.7000007629395	34.6963340004227
10.8000030517578	0.83819994125588	10.8000030517578	0.66118660502908	10.7999992370605	1.31209994125311	10.7999992370605	1.2978890532743	10.7999992370605	2.2252999412558	10.7999992370605	2.58098699780867	10.7999992370605	4.96099994125689	10.7999992370605	5.10348005717025	10.7999992370605	9.86349994125339	10.7999992370605	9.97826506570191	10.7999992370605	18.9586999412495	10.7999992370605	19.0822896275554	10.8000030517578	34.0045999412541	10.8000030517578	34.9672747503445
10.9000015258789	0.847700019839976	10.9000015258789	0.667346624807021	10.9000015258789	1.3309000198351	10.9000015258789	1.30994702660866	10.8999977111816	2.2553001390479	10.8999977111816	2.60482590969116	10.9000015258789	5.0168000198355	10.9000015258789	5.15007410227637	10.9000015258789	9.96230001983713	10.9000015258789	10.0672579445978	10.8999977111816	19.1361001390433	10.8999977111816	19.2446044988379	10.9000015258789	34.2786000198357	10.9000015258789	35.2372771476811
11	0.851599997524318	11	0.673506289787825	11	1.34269999751996	11	1.32200321004795	11	2.28169999752208	11	2.62866054798719	11	5.06919999752063	11	5.19664626064512	11	10.0654999975195	11	10.1561709137496	11	19.3066999975163	11	19.4066470641354	11	34.5389999975196	11	35.5063547250884
11.1000022888184	0.859799834634032	11.1000022888184	0.679665834947815	11.0999984741211	1.3611999538407	11.0999984741211	1.33405806372947	11.0999984741211	2.31319995384547	11.0999984741211	2.65248909543075	11.1000022888184	5.12869983463315	11.1000022888184	5.24320009501562	11.1000022888184	10.1668998346322	11.1000022888184	10.2450108224735	11.0999984741211	19.4800999538384	11.0999984741211	19.5684054456997	11.1000022888184	34.8106998346339	11.1000022888184	35.7745208633408
11.2000007629395	0.86480000533993	11.2000007629395	0.685824790382213	11.2000007629395	1.37920000533995	11.2000007629395	1.34611204758756	11.1999969482422	2.34000012454999	11.1999969482422	2.67631246245024	11.2000007629395	5.18350000533974	11.2000007629395	5.28973206236724	11.2000007629395	10.2647000053403	11.2000007629395	10.3337709586043	11.2000007629395	19.6451000053385	11.2000007629395	19.7298924630635	11.2000007629395	35.088900005343	11.2000007629395	36.0417582428936
11.3000030517578	0.869399708368292	11.3000030517578	0.691983626009666	11.2999992370605	1.39339994678448	11.2999992370605	1.35816424214456	11.2999992370605	2.36849994678414	11.2999992370605	2.70013155868368	11.2999992370605	5.23439994678483	11.2999992370605	5.33624394759992	11.2999992370605	10.3596999467845	11.2999992370605	10.4224547815324	11.2999992370605	19.8129999467819	11.2999992370605	19.8910962666557	11.3000030517578	35.3564997083631	11.3000030517578	36.3080904086756
11.4000015258789	0.874899974252912	11.4000015258789	0.698141871979528	11.4000015258789	1.41079997425186	11.4000015258789	1.37021556707123	11.3999977111816	2.39570021266991	11.3999977111816	2.72394456805115	11.4000015258789	5.28499997425388	11.4000015258789	5.38273753254518	11.4000015258789	10.4509999742477	11.4000015258789	10.5110657354685	11.3999977111816	19.9830002126655	11.3999977111816	20.0520234970818	11.4000015258789	35.6256999742473	11.4000015258789	36.5735001799011
11.5	0.882999945835763	11.5	0.704299763254589	11.5	1.42289994582825	11.5	1.38226510309276	11.5	2.41999994583239	11.5	2.74775330850032	11.5	5.33669994583397	11.5	5.42920927876676	11.5	10.5479999458294	11.5	10.5995971233187	11.5	20.156099945827	11.5	20.2126807519038	11.5	35.9053999458301	11.5	36.838000858315
11.6000022888184	0.890599771122652	11.6000022888184	0.710457534743516	11.5999984741211	1.43430000953595	11.5999984741211	1.39431331009278	11.5999984741211	2.44520000953707	11.5999984741211	2.77155596474158	11.6000022888184	5.39099977111982	11.6000022888184	5.47566274048956	11.6000022888184	10.6458997711161	11.6000022888184	10.6880557650831	11.5999984741211	20.3302000095355	11.5999984741211	20.3730562477748	11.6000022888184	36.1806997711174	11.6000022888184	37.1016055962811
11.7000007629395	0.893300000763702	11.7000007629395	0.716614716676847	11.7000007629395	1.45020000076329	11.7000007629395	1.40636064775216	11.6999969482422	2.47360023918372	11.6999969482422	2.79535344621588	11.7000007629395	5.44230000076277	11.7000007629395	5.52209438233027	11.7000007629395	10.7458000007609	11.7000007629395	10.7764349774844	11.7000007629395	20.5054000007585	11.7000007629395	20.5331626932923	11.7000007629395	36.4407000007632	11.7000007629395	37.3642973864061
11.8000030517578	0.898699697689153	11.8000030517578	0.722771778837921	11.7999992370605	1.4678	11.7999992370605	1.41840619710026	11.7999992370605	2.49890005531415	11.7999992370605	2.81914666157467	11.7999992370605	5.49690005531374	11.7999992370605	5.56850598533885	11.7999992370605	10.8470000553134	11.7999992370605	10.8647382016936	11.7999992370605	20.6837000553132	11.7999992370605	20.6929883454492	11.8000030517578	36.7127996976815	11.8000030517578	37.6260993639593
11.9000015258789	0.900499999810563	11.9000015258789	0.728928251511394	11.9000015258789	1.48349999980564	11.9000015258789	1.43045087730087	11.8999977111816	2.52180023822802	11.8999977111816	2.84293379671313	11.9000015258789	5.54729999981282	11.9000015258789	5.61489932750343	11.9000015258789	10.9405999998089	11.9000015258789	10.9529688672285	11.8999977111816	20.8513002382279	11.8999977111816	20.8525397879365	11.9000015258789	36.984399999812	11.9000015258789	37.8869946379674
12	0.903400007631717	12	0.735084369592402	12	1.50080000763046	12	1.4424937695861	12	2.54730000763084	12	2.86671666760542	12	5.59760000762981	12	5.66127087801515	12	11.0321000076292	12	11.0411203080314	12	21.0093000076267	12	21.0118235617613	12	37.2553000076296	12	38.1469962841774
12.1000022888184	0.912399853899842	12.1000022888184	0.741240367921975	12.0999984741211	1.51759997310728	12.0999984741211	1.45453533358611	12.0999984741211	2.57319997310697	12.0999984741211	2.89049346093614	12.1000022888184	5.64959985389942	12.1000022888184	5.70762418343413	12.1000022888184	11.1261998538976	12.1000022888184	11.1291993148254	12.0999984741211	21.166099973103	12.0999984741211	21.1708279841547	12.1000022888184	37.5164998538967	12.1000022888184	38.4061172315199
12.2000007629395	0.917900011063466	12.2000007629395	0.74739577686593	12.2000007629395	1.53580001106093	12.2000007629395	1.46657602872839	12.1999969482422	2.59950013027265	12.1999969482422	2.91426508515992	12.2000007629395	5.70590001106393	12.2000007629395	5.75395571599786	12.2000007629395	11.2222000110596	12.2000007629395	11.2171992330076	12.2000007629395	21.3284000110616	12.2000007629395	21.3295656548992	12.2000007629395	37.773700011061	12.2000007629395	38.6643407621943
12.3000030517578	0.92249999618798	12.3000030517578	0.753551066072334	12.2999992370605	1.55639999618506	12.2999992370605	1.47861493654908	12.2999992370605	2.62679999618922	12.2999992370605	2.9380324479427	12.2999992370605	5.76239999618701	12.2999992370605	5.80026725291457	12.2999992370605	11.3211999961823	12.2999992370605	11.3051234889721	12.2999992370605	21.4911999961805	12.2999992370605	21.488024931205	12.3000030517578	38.0292999961821	12.3000030517578	38.9216896182793
12.4000015258789	0.930500018883322	12.4000015258789	0.759705765961107	12.4000015258789	1.57960001888205	12.4000015258789	1.49065297570525	12.3999977111816	2.65430001888672	12.3999977111816	2.96179373715259	12.4000015258789	5.82050001888274	12.4000015258789	5.84656056833725	12.4000015258789	11.4252000188826	12.4000015258789	11.393	12.3999977111816	21.6683000188823	12.3999977111816	21.6462123402947	12.4000015258789	38.2846000188802	12.4000015258789	39.1781471826684
12.5	0.936100040245947	12.5	0.765860111359752	12.5	1.5935	12.5	1.50268922780079	12.5	2.67670004024694	12.5	2.98555076679241	12.5	5.87300004024655	12.5	5.89283213906795	12.5	11.5253000402445	12.5	11.4807486211632	12.5	21.8458000402425	12.5	21.8041343670636	12.5	38.5352000402454	12.5	39.4337263172026
12.6000022888184	0.945399728014308	12.6000022888184	0.77201433704168	12.5999984741211	1.60639996642931	12.5999984741211	1.51472415228562	12.5999984741211	2.69979996643087	12.5999984741211	3.00930172551884	12.6000022888184	5.92799972801367	12.6000022888184	5.9390855040185	12.6000022888184	11.6255997280095	12.6000022888184	11.568449621502	12.5999984741211	22.0198999664281	12.5999984741211	21.9617794284216	12.6000022888184	38.7948997280109	12.6000022888184	39.688439731021
12.7000007629395	0.949599999999919	12.7000007629395	0.778167973507948	12.7000007629395	1.61590000000069	12.7000007629395	1.5267582083788	12.6999969482422	2.71970023842005	12.6999969482422	3.03304752080121	12.7000007629395	5.97800000000279	12.7000007629395	5.98531714303071	12.7000007629395	11.7203999999983	12.7000007629395	11.6560718724737	12.7000007629395	22.180599999996	12.7000007629395	22.1191600289381	12.7000007629395	39.0445	12.7000007629395	39.9422709901681
12.8000030517578	0.952299799540924	12.8000030517578	0.784321490271393	12.7999992370605	1.62970003795272	12.7999992370605	1.5387904781225	12.7999992370605	2.74440003795826	12.7999992370605	3.05678905932106	12.7999992370605	6.02980003795892	12.7999992370605	6.03152882947933	12.7999992370605	11.8184000379551	12.7999992370605	11.7436187857579	12.7999992370605	22.3525000379523	12.7999992370605	22.2762646198869	12.8000030517578	39.2943997995353	12.8000030517578	40.1952424493176
12.9000015258789	0.95589994621696	12.9000015258789	0.790474417887156	12.9000015258789	1.64269994621282	12.9000015258789	1.55082187966684	12.8999977111816	2.76930018463463	12.8999977111816	3.08052453091728	12.9000015258789	6.07969994621453	12.9000015258789	6.07772233376881	12.9000015258789	11.9117999462142	12.9000015258789	11.8310937614804	12.8999977111816	22.520100184629	12.8999977111816	22.433099669905	12.9000015258789	39.5399999462134	12.9000015258789	40.4473377869436
13	0.961300027847756	13	0.796626991115127	13	1.66140002784596	13	1.56285149525649	13	2.79720002784961	13	3.1042557476235	13	6.13150002784823	13	6.12389414025005	13	12.0094000278477	13	11.9184901906591	13	22.6795000278435	13	22.5896716088259	13	39.7905000278442	13	40.6985696374361
13.1000022888184	0.968999738313869	13.1000022888184	0.802779444661119	13.0999984741211	1.67919997673016	13.0999984741211	1.57487978401458	13.0999984741211	2.82569997673272	13.0999984741211	3.1279809000663	13.1000022888184	6.18209973831108	13.1000022888184	6.17004778018918	13.1000022888184	12.1009997383117	13.1000022888184	12.0058148058355	13.0999984741211	22.8498999767253	13.0999984741211	22.7459689529956	13.1000022888184	40.0364997383112	13.1000022888184	40.948950493284
13.2000007629395	0.975299974063091	13.2000007629395	0.808931309161391	13.2000007629395	1.69459997406011	13.2000007629395	1.58690720486176	13.1999969482422	2.84720033169287	13.1999969482422	3.15170089473081	13.2000007629395	6.22909997406168	13.2000007629395	6.21617974101738	13.2000007629395	12.1876999740598	13.2000007629395	12.0930610114694	13.2000007629395	23.0262999740553	13.2000007629395	22.9020040879216	13.2000007629395	40.2926999740594	13.2000007629395	41.1984642001853
13.3000030517578	0.978299785809213	13.3000030517578	0.815083053993585	13.2999992370605	1.70930002422028	13.2999992370605	1.59893284034641	13.2999992370605	2.86810002422499	13.2999992370605	3.17541663731527	13.2999992370605	6.27860002422676	13.2999992370605	6.26229179228562	13.2999992370605	12.2801000242216	13.2999992370605	12.1802322040547	13.2999992370605	23.2045000242215	13.2999992370605	23.0577655693009	13.3000030517578	40.5468997858043	13.3000030517578	41.4471327327049
13.4000015258789	0.981299995804875	13.4000015258789	0.821234209826815	13.4000015258789	1.72529999580365	13.4000015258789	1.6109576081125	13.3999977111816	2.89570023422493	13.3999977111816	3.19912631962716	13.4000015258789	6.32729999580624	13.4000015258789	6.3083857005028	13.4000015258789	12.3740999958027	13.4000015258789	12.2673317682155	13.3999977111816	23.3746002342232	13.3999977111816	23.2132598135228	13.4000015258789	40.8011999958035	13.4000015258789	41.6949400470868
13.5	0.99249997921288	13.5	0.827385011370859	13.5	1.74349997920945	13.5	1.6229805909108	13.5	2.92629997921176	13.5	3.22283175173308	13.5	6.38129997920987	13.5	6.35445795764511	13.5	12.4728999792096	13.5	12.3543531233745	13.5	23.5388999792049	13.5	23.3684931953997	13.5	41.0605999792097	13.5	41.9418985626773
13.6000022888184	1.00189996871995	13.6000022888184	0.833535693265592	13.5999984741211	1.76129996871896	13.5999984741211	1.63500224761137	13.5999984741211	2.95309996871947	13.5999984741211	3.24653112622737	13.6000022888184	6.43019996871953	13.6000022888184	6.40051208737868	13.6000022888184	12.5658999687184	13.6000022888184	12.441302973223	13.5999984741211	23.6950999687178	13.5999984741211	23.5234543293988	13.6000022888184	41.3172999687195	13.6000022888184	42.1880205529995
13.7000007629395	1.00959999141924	13.7000007629395	0.839685786282399	13.7000007629395	1.77949999141856	13.7000007629395	1.64702303688191	13.6999969482422	2.98189999142051	13.6999969482422	3.27022534606679	13.7000007629395	6.48339999141899	13.7000007629395	6.44654458470647	13.7000007629395	12.6591999914162	13.7000007629395	12.5281747484939	13.7000007629395	23.8695999914125	13.7000007629395	23.6781554950865	13.7000007629395	41.5675999914165	13.7000007629395	42.4332901431598
13.8000030517578	1.01689987392456	13.8000030517578	0.845835759663733	13.7999992370605	1.79599999313359	13.7999992370605	1.65904204177674	13.7999992370605	3.00599999313636	13.7999992370605	3.29391531810973	13.7999992370605	6.5353999931358	13.7999992370605	6.49255721536256	13.7999992370605	12.7501999931337	13.7999992370605	12.6149718316814	13.7999992370605	24.0279999931299	13.7999992370605	23.8325853459411	13.8000030517578	41.8125998739233	13.8000030517578	42.6777289337304
13.9000015258789	1.02359997215535	13.9000015258789	0.851985144235032	13.9000015258789	1.81169997215329	13.9000015258789	1.67106017943393	13.8999977111816	3.03120009136546	13.8999977111816	3.31759923626219	13.9000015258789	6.58829997215435	13.9000015258789	6.53855174204555	13.9000015258789	12.8436999721525	13.9000015258789	12.7016975938265	13.8999977111816	24.1950000913603	13.8999977111816	23.9867502434374	13.9000015258789	42.0623999721538	13.9000015258789	42.921321153617
14	1.03680005073693	14	0.858134174620983	14	1.82860005073599	14	1.6830765331101	14	3.05850005073444	14	3.34127890861481	14	6.64170005073902	14	6.58452466429357	14	12.9424000507388	14	12.7883	14	24.3508000507354	14	24.1406565078268	14	42.3108000507345	14	43.1640790109587
14.1000022888184	1.04649983501804	14.1000022888184	0.864283085392225	14.0999984741211	1.84739995422206	14.0999984741211	1.69509156142237	14.0999984741211	3.0906999542276	14.0999984741211	3.3649525297167	14.1000022888184	6.69789983501323	14.1000022888184	6.63047949817386	14.1000022888184	13.0421998350175	14.1000022888184	12.8749221728892	14.0999984741211	24.5033	14.0999984741211	24.2942928508499	14.1000022888184	42.5536998350144	14.1000022888184	43.4060145767732
14.2000007629395	1.05040002842361	14.2000007629395	0.870431407455264	14.2000007629395	1.86020002841906	14.2000007629395	1.70710572278563	14.1999969482422	3.11970014762846	14.1999969482422	3.38862100407654	14.2000007629395	6.74550002842079	14.2000007629395	6.67641274624476	14.2000007629395	13.1358000284199	14.2000007629395	12.9614211236461	14.2000007629395	24.6653000284168	14.2000007629395	24.4476714471306	14.2000007629395	42.7873000284162	14.2000007629395	43.6471122415303
14.3000030517578	1.05509980831266	14.3000030517578	0.876579609917439	14.2999992370605	1.87300004672943	14.2999992370605	1.71911810075986	14.2999992370605	3.14640004673129	14.2999992370605	3.41228523541763	14.2999992370605	6.79690004673466	14.2999992370605	6.7223261704317	14.2999992370605	13.2262000467308	14.2999992370605	13.0478457028339	14.2999992370605	24.8254000467277	14.2999992370605	24.6007810548219	14.3000030517578	43.0173998083083	14.3000030517578	43.8873932384816
14.4000015258789	1.05889996547921	14.4000015258789	0.882727223739297	14.4000015258789	1.88849996547287	14.4000015258789	1.73112961197752	14.3999977111816	3.17240020389727	14.3999977111816	3.43594341946703	14.4000015258789	6.84679996547857	14.4000015258789	6.76822152963111	14.4000015258789	13.3128999654764	14.4000015258789	13.1341992670216	14.3999977111816	24.9852002038933	14.3999977111816	24.7536279751994	14.4000015258789	43.2404999654755	14.4000015258789	44.1268420649001
14.5	1.06590001087534	14.5	0.888874483477967	14.5	1.90240001086931	14.5	1.74313934020078	14.5	3.20130001087455	14.5	3.45959736235182	14.5	6.89820001087355	14.5	6.81409533092673	14.5	13.4079000108723	14.5	13.2204752919857	14.5	25.1415000108682	14.5	24.9062184746828	14.5	43.4588000108706	14.5	44.3654707213922
14.6000022888184	1.07179994010949	14.6000022888184	0.895021623636549	14.5999984741211	1.91920005931752	14.5999984741211	1.75514774379398	14.5999984741211	3.22690005932236	14.5999984741211	3.48324526058392	14.6000022888184	6.9489	14.6000022888184	6.85995108280325	14.6000022888184	13.5053999401098	14.6000022888184	13.306680423992	14.5999984741211	25.2908000593161	14.5999984741211	25.0585413617357	14.6000022888184	43.6849999401093	14.6000022888184	44.6032910737895
14.7000007629395	1.07940002174655	14.7000007629395	0.901168175256633	14.7000007629395	1.93420002174389	14.7000007629395	1.76715528091933	14.6999969482422	3.25220014095612	14.6999969482422	3.50688801769027	14.7000007629395	6.99920002174622	14.7000007629395	6.90578529535807	14.7000007629395	13.6005000217447	14.7000007629395	13.3928081500289	14.7000007629395	25.4502000217399	14.7000007629395	25.210608707033	14.7000007629395	43.9215000217446	14.7000007629395	44.8402877775494
14.8000030517578	1.08739984398198	14.8000030517578	0.907314607310483	14.7999992370605	1.94739996318458	14.7999992370605	1.77916103564217	14.7999992370605	3.27359996319137	14.7999992370605	3.53052653641328	14.7999992370605	7.0460999631905	14.7999992370605	6.95159972682861	14.7999992370605	13.6900999631907	14.7999992370605	13.4788618236102	14.7999992370605	25.6041999631852	14.7999992370605	25.3624093574166	14.8000030517578	44.1518998439788	14.8000030517578	45.0764817007454
14.9000015258789	1.09439998149901	14.9000015258789	0.913460450893712	14.9000015258789	1.96359998149637	14.9000015258789	1.79116592408967	14.8999977111816	3.30290010070894	14.8999977111816	3.55415901444152	14.9000015258789	7.09769998149932	14.9000015258789	6.99739613361114	14.9000015258789	13.7828999814992	14.9000015258789	13.5648447868936	14.8999977111816	25.7600001007049	14.8999977111816	25.5139495662599	14.9000015258789	44.3779999814979	14.9000015258789	45.3118576074884
15	1.10410002994468	15	0.919605940495914	15	1.9806000299468	15	1.80316903052924	15	3.33360002994596	15	3.57778725594067	15	7.1497000299496	15	7.04317102913049	15	13.8748000299456	15	13.6507505436495	15	25.9172000299441	15	25.6652355464316	15	44.6011000299441	15	45.5464272941399
15.1000022888184	1.11719992733197	15.1000022888184	0.925751310552668	15.0999984741211	1.99780004653803	15.0999984741211	1.81517081307258	15.0999984741211	3.36430004654176	15.0999984741211	3.6014094593833	15.1000022888184	7.2047999273309	15.1000022888184	7.08892791431485	15.1000022888184	13.9723999273301	15.1000022888184	13.7365857126383	15.0999984741211	26.0753000465338	15.0999984741211	25.8162562020963	15.1000022888184	44.8228999273306	15.1000022888184	45.7802024245681
15.2000007629395	1.12680002555862	15.2000007629395	0.93189609224061	15.2000007629395	2.01230002555894	15.2000007629395	1.82717172962937	15.1999969482422	3.39230014476925	15.1999969482422	3.62502652731568	15.2000007629395	7.25490002556035	15.2000007629395	7.13466330679383	15.2000007629395	14.0658000255607	15.2000007629395	13.8223438083321	15.2000007629395	26.2313000255563	15.2000007629395	25.9670235007587	15.2000007629395	45.0533000255564	15.2000007629395	46.0131679157552
15.3000030517578	1.13769987621345	15.3000030517578	0.938040754396965	15.2999992370605	2.03209999542014	15.2999992370605	1.83917086477006	15.2999992370605	3.42069999542218	15.2999992370605	3.6486393615004	15.2999992370605	7.31059999542413	15.2999992370605	7.18037896090954	15.2999992370605	14.1618999954226	15.2999992370605	13.9080281695659	15.2999992370605	26.3857999954198	15.2999992370605	26.1175263846359	15.3000030517578	45.2825998762128	15.3000030517578	46.2453442847687
15.4000015258789	1.1426999639516	15.4000015258789	0.944184828252378	15.4000015258789	2.04599996394973	15.4000015258789	1.85116913411675	15.3999977111816	3.44820020237239	15.3999977111816	3.67224616158542	15.4000015258789	7.36299996395246	15.4000015258789	7.22607662798806	15.4000015258789	14.2501999639535	15.4000015258789	13.9936421241698	15.3999977111816	26.5354002023669	15.3999977111816	26.2677710536664	15.4000015258789	45.5123999639509	15.4000015258789	46.4767165517982
15.5	1.15200003509744	15.5	0.950328548228924	15.5	2.05810003509396	15.5	1.86316562244186	15.5	3.47660003509736	15.5	3.69584872977713	15.5	7.41380003509767	15.5	7.27175283016462	15.5	14.3375000350934	15.5	14.0791792038101	15.5	26.6897000350909	15.5	26.4177636676316	15.5	45.7558000350946	15.5	46.7072963126876
15.6000022888184	1.15709988441813	15.6000022888184	0.956472148694682	15.5999984741211	2.06980000362091	15.5999984741211	1.87516078760457	15.5999984741211	3.50260000362687	15.5999984741211	3.71944526650664	15.6000022888184	7.46229988441701	15.6000022888184	7.31741106081715	15.6000022888184	14.4295998844173	15.6000022888184	14.1646459978386	15.5999984741211	26.8440000036207	15.5999984741211	26.5674932255847	15.6000022888184	45.9952998844128	15.6000022888184	46.9370950330559
15.7000007629395	1.16260004596916	15.7000007629395	0.962615160961295	15.7000007629395	2.08240004596882	15.7000007629395	1.88715508726216	15.6999969482422	3.52930004596783	15.6999969482422	3.74303667334061	15.7000007629395	7.51720004596791	15.7000007629395	7.36304784508137	15.7000007629395	14.5270000459677	15.7000007629395	14.2500360490379	15.7000007629395	26.9988000459634	15.7000007629395	26.716971592748	15.7000007629395	46.2230000459676	15.7000007629395	47.1660978866034
15.8000030517578	1.17049976692579	15.8000030517578	0.968758053730988	15.7999992370605	2.0958000053397	15.7999992370605	1.89914760630411	15.7999992370605	3.55520000534307	15.7999992370605	3.76662385106288	15.7999992370605	7.56800000534349	15.7999992370605	7.40866493351484	15.7999992370605	14.6237000053407	15.7999992370605	14.3353526822103	15.7999992370605	27.1497000053387	15.7999992370605	26.8661878056172	15.8000030517578	46.4475997669215	15.8000030517578	47.3943250415905
15.9000015258789	1.17360002975693	15.9000015258789	0.974900358369397	15.9000015258789	2.1102000297542	15.9000015258789	1.91113925999524	15.8999977111816	3.57900026817515	15.8999977111816	3.79020500127863	15.9000015258789	7.61800002975724	15.9000015258789	7.45426407366559	15.9000015258789	14.7150000297552	15.9000015258789	14.4205992108999	15.8999977111816	27.3016002681725	15.8999977111816	27.0151480103818	15.9000015258789	46.6685000297548	15.9000015258789	47.6217617717407
16	1.18270005245358	16	0.981042309231101	16	2.12930005245289	16	1.92312913363185	16	3.60390005245426	16	3.81378192423716	16	7.66610005245093	16	7.49984179516525	16	14.8067000524497	16	14.505769194528	16	27.4640000524523	16	27.1638583149132	16	46.8967000524499	16	47.8484194715015
16.1000022888184	1.1906999441162	16.1000022888184	0.987184140616695	16.0999984741211	2.14049994411471	16.0999984741211	1.93511768482019	16.0999984741211	3.6261999441158	16.0999984741211	3.83735282232593	16.1000022888184	7.70959994411533	16.1000022888184	7.54540158385768	16.1000022888184	14.8916999441135	16.1000022888184	14.5908691941623	16.0999984741211	27.6181999441105	16.0999984741211	27.3123078123032	16.1000022888184	47.1216999441131	16.1000022888184	48.0743094150662
16.2000007629395	1.20280005893801	16.2000007629395	0.993325383972791	16.2000007629395	2.15330005893702	16.2000007629395	1.94710537096473	16.1999969482422	3.65460005893692	16.1999969482422	3.86091859613308	16.2000007629395	7.76160005893689	16.2000007629395	7.59093997236851	16.2000007629395	14.9844000589364	16.2000007629395	14.6758927802926	16.2000007629395	27.7705000589376	16.2000007629395	27.4605082663254	16.2000007629395	47.3498000589352	16.2000007629395	48.299417028159
16.3000030517578	1.20879991874972	16.3000030517578	0.999466507866654	16.2999992370605	2.16630003795581	16.2999992370605	1.95909127764474	16.2999992370605	3.67890003795765	16.2999992370605	3.88448014546477	16.2999992370605	7.81350003795887	16.2999992370605	7.63645870747888	16.2999992370605	15.0740000379556	16.2999992370605	14.7608432634469	16.2999992370605	27.9199000379522	16.2999992370605	27.6084488074751	16.3000030517578	47.5696999187458	16.3000030517578	48.5237621358035
16.4000015258789	1.2228	16.4000015258789	1.00560704379887	16.4000015258789	2.18270001697238	16.4000015258789	1.97107631947251	16.3999977111816	3.70330013618513	16.3999977111816	3.90803567388127	16.4000015258789	7.8604000169762	16.4000015258789	7.68195953296684	16.4000015258789	15.1665000169742	16.4000015258789	14.8457239429432	16.3999977111816	28.0725001361825	16.3999977111816	27.7561355301522	16.4000015258789	47.7834000169751	16.4000015258789	48.7473302634443
16.5	1.22960005187997	16.5	1.01174722605655	16.5	2.19840005187871	16.5	1.98305958222907	16.5	3.72840005188118	16.5	3.9315869796769	16.5	7.90660005188329	16.5	7.72743898594422	16.5	15.2582000518814	16.5	14.9305284058377	16.5	28.2233000518791	16.5	27.9035744892824	16.5	48.0042000518806	16.5	48.9701326157862
16.6000022888184	1.23849991169118	16.6000022888184	1.01788728887281	16.5999984741211	2.21150003089861	16.5999984741211	1.99504152326843	16.5999984741211	3.75190003090029	16.5999984741211	3.95513226719335	16.6000022888184	7.9516999116895	16.6000022888184	7.77290054473701	16.6000022888184	15.3528999116897	16.6000022888184	15.0152631850341	16.5999984741211	28.3701000308974	16.5999984741211	28.0507548712271	16.6000022888184	48.2146999116885	16.6000022888184	49.1921802716975
16.7000007629395	1.24979998416893	16.7000007629395	1.0240267638292	16.7000007629395	2.22799998417031	16.7000007629395	2.00702259974295	16.6999969482422	3.77899998417342	16.6999969482422	3.9786724360413	16.7000007629395	7.99819998416933	16.7000007629395	7.81834074944459	16.7000007629395	15.4483999841686	16.7000007629395	15.0999218786094	16.7000007629395	28.5203999841651	16.7000007629395	28.1976883392148	16.7000007629395	48.432399984169	16.7000007629395	49.4134589049456
16.8000030517578	1.25800003261611	16.8000030517578	1.03016611935807	16.7999992370605	2.24260003261224	16.7999992370605	2.01900189773616	16.7999992370605	3.8056000326178	16.7999992370605	4.00220838505031	16.7999992370605	8.04610003261769	16.7999992370605	7.86376134307972	16.7999992370605	15.5371000326159	16.7999992370605	15.1845077828773	16.7999992370605	28.6692000326111	16.7999992370605	28.3443641166923	16.8000030517578	48.6499000326148	16.8000030517578	49.6339880034943
16.9000015258789	1.26999999942927	16.9000015258789	1.0363048870949	16.9000015258789	2.26119999942603	16.9000015258789	2.03098033135615	16.8999977111816	3.83639999942898	16.8999977111816	4.0257383197336	16.9000015258789	8.1004999994293	16.9000015258789	7.9091640656586	16.9000015258789	15.6285999994288	16.9000015258789	15.2690241829893	16.8999977111816	28.820099999426	16.8999977111816	28.4907882459846	16.9000015258789	48.8648999994257	16.9000015258789	49.8537533391636
17	1.27949996929237	17	1.04244330125936	17	2.27509996929075	17	2.04295698688808	17	3.86459996929261	17	4.04926403643264	17	8.15369996929439	17	7.95454546175706	17	15.7232999692897	17	15.3534646944674	17	28.9728999692888	17	28.6369667302813	17	49.0686999692916	17	50.072765926256
17.1000022888184	1.28659983825855	17.1000022888184	1.04858159601712	17.0999984741211	2.28769995746552	17.0999984741211	2.05493232143391	17.0999984741211	3.88579995746841	17.0999984741211	4.07278374144123	17.1000022888184	8.19669983825952	17.1000022888184	7.99990900219942	17.1000022888184	15.8121998382558	17.1000022888184	15.4378358215964	17.0999984741211	29.1209999574639	17.0999984741211	28.7828888484197	17.1000022888184	49.2739998382531	17.1000022888184	50.2910366530863
17.2000007629395	1.29809998932251	17.2000007629395	1.05471930308462	17.2000007629395	2.29509998931826	17.2000007629395	2.06690679189398	17.1999969482422	3.90660010853026	17.1999969482422	4.09629833339364	17.2000007629395	8.24439998932212	17.2000007629395	8.04525123454261	17.2000007629395	15.9010999893217	17.2000007629395	15.5221311897794	17.2000007629395	29.2656999893152	17.2000007629395	28.9285661639481	17.2000007629395	49.480999989315	17.2000007629395	50.5085514335918
17.3000030517578	1.31119980678704	17.3000030517578	1.06085689075932	17.2999992370605	2.31280004520158	17.2999992370605	2.07887948485583	17.2999992370605	3.93420004520885	17.2999992370605	4.11980871014391	17.2999992370605	8.29920004520682	17.2999992370605	8.09057389803913	17.2999992370605	15.9941000452054	17.2999992370605	15.6063540811948	17.2999992370605	29.4153000452025	17.2999992370605	29.073987992474	17.3000030517578	49.6928998067851	17.3000030517578	50.7253294277514
17.4000015258789	1.31799998359929	17.4000015258789	1.0669938908116	17.4000015258789	2.32409998359799	17.4000015258789	2.09085131392361	17.3999977111816	3.9571002220182	17.3999977111816	4.14331307915605	17.4000015258789	8.34969998359884	17.4000015258789	8.13587872895136	17.4000015258789	16.0809999835983	17.4000015258789	15.690507766907	17.3999977111816	29.5693002220141	17.3999977111816	29.2191603221292	17.4000015258789	49.9096999835965	17.4000015258789	50.941356649189
17.5	1.32409997615832	17.5	1.07313053734498	17.5	2.33709997616097	17.5	2.10282136588637	17.5	3.98349997615878	17.5	4.16681323482086	17.5	8.39989997616067	17.5	8.18116227930303	17.5	16.1743999761566	17.5	15.7745858889034	17.5	29.7249999761552	17.5	29.3640891037312	17.5	50.1258999761594	17.5	51.1566439246241
17.6000022888184	1.33360001850087	17.6000022888184	1.0792670645012	17.5999984741211	2.34860001850029	17.5999984741211	2.11479009759409	17.5999984741211	4.0120000185052	17.5999984741211	4.19030738375212	17.6000022888184	8.45000001850349	17.6000022888184	8.22642801243287	17.6000022888184	16.2666000185018	17.6000022888184	15.8585949241393	17.5999984741211	29.8776000184989	17.5999984741211	29.5088	17.6000022888184	50.3316000185005	17.6000022888184	51.3712019591757
17.7000007629395	1.34639994602549	17.7000007629395	1.08540300413378	17.7000007629395	2.36639994602228	17.7000007629395	2.1267579656953	17.6999969482422	4.0407999460258	17.6999969482422	4.21379642415495	17.7000007629395	8.49949994602139	17.7000007629395	8.27167248333929	17.7000007629395	16.3605999460233	17.7000007629395	15.9425285255284	17.7000007629395	30.0315999460181	17.7000007629395	29.6531956059921	17.7000007629395	50.5364999460216	17.7000007629395	51.5850169097613
17.8000030517578	1.36539993686893	17.8000030517578	1.09153882440532	17.7999992370605	2.38200005607359	17.7999992370605	2.13872405728123	17.7999992370605	4.07000005607915	17.7999992370605	4.23728125374857	17.7999992370605	8.54900005607851	17.7999992370605	8.31689742752257	17.7999992370605	16.4510000560731	17.7999992370605	16.0263899611575	17.7999992370605	30.1845000560716	17.7999992370605	29.7973741981222	17.8000030517578	50.7468999368684	17.8000030517578	51.7981076069393
17.9000015258789	1.37639996261714	17.9000015258789	1.09767405722099	17.9000015258789	2.39579996261455	17.9000015258789	2.15068928545238	17.8999977111816	4.1003000818273	17.8999977111816	4.26076008193601	17.9000015258789	8.59499996261729	17.9000015258789	8.3621045774993	17.9000015258789	16.5387999626146	17.9000015258789	16.1101824880465	17.8999977111816	30.3333000818238	17.8999977111816	29.9413054259373	17.9000015258789	50.942399962616	17.9000015258789	52.0104603023529
18	1.38549996872098	18	1.10380893666554	18	2.41199996872092	18	2.1626527375014	18	4.12849996871955	18	4.28423470114927	18	8.6441	18	8.40729049272505	18	16.6288999687167	18	16.1938997754633	18	30.484199968716	18	30.0849951903635	18	51.1373999687166	18	52.2220856386933
18.1000022888184	1.39409993114532	18.1000022888184	1.1099436967698	18.0999984741211	2.42600005035274	18.0999984741211	2.17461487002645	18.0999984741211	4.15440005035634	18.0999984741211	4.30770332156999	18.1000022888184	8.69309993114803	18.1000022888184	8.45245862906901	18.1000022888184	16.7200999311426	18.1000022888184	16.2775482725597	18.0999984741211	30.6338000503492	18.0999984741211	30.2284329527095	18.1000022888184	51.3361999311419	18.1000022888184	52.4329941391326
18.2000007629395	1.4038999839795	18.2000007629395	1.11607786951983	18.2000007629395	2.44019998397926	18.2000007629395	2.18657613942437	18.1999969482422	4.18329998397894	18.1999969482422	4.33116683987241	18.2000007629395	8.74469998398126	18.2000007629395	8.49760554895503	18.2000007629395	16.8155999839801	18.2000007629395	16.3611216594823	18.2000007629395	30.7915999839752	18.2000007629395	30.3716300795916	18.2000007629395	51.5453999839774	18.2000007629395	52.6431721962085
18.3000030517578	1.40769983330028	18.3000030517578	1.12221192294341	18.2999992370605	2.45009995250803	18.2999992370605	2.19853563328982	18.2999992370605	4.20709995250945	18.2999992370605	4.35462615195206	18.2999992370605	8.78869995250716	18.2999992370605	8.5427329841392	18.2999992370605	16.9054999525069	18.2999992370605	16.4446231902854	18.2999992370605	30.9363999525049	18.2999992370605	30.5145760684606	18.3000030517578	51.7425998332947	18.3000030517578	52.8526383177004
18.4000015258789	1.41800000095827	18.4000015258789	1.12834538908051	18.4000015258789	2.46380000095087	18.4000015258789	2.21049426421992	18.3999977111816	4.23200012016241	18.3999977111816	4.37807946915782	18.4000015258789	8.8368000009541	18.4000015258789	8.5878426634003	18.4000015258789	16.9940000009519	18.4000015258789	16.528056108004	18.3999977111816	31.0862001201604	18.3999977111816	30.6572768079618	18.4000015258789	51.9332000009563	18.4000015258789	53.0613789870339
18.5	1.42600005245549	18.5	1.13447850194848	18.5	2.47510005245204	18.5	2.22245112001064	18.5	4.25780005245178	18.5	4.40152858197434	18.5	8.88280005245178	18.5	8.63293115360975	18.5	17.0759000524522	18.5	16.6114141090676	18.5	31.2362000524517	18.5	30.7997381486002	18.5	52.1252000524546	18.5	53.2694046685009
18.6000022888184	1.43209994545396	18.6000022888184	1.14061149551076	18.5999984741211	2.48819994544829	18.5999984741211	2.23440665700847	18.5999984741211	4.28549994545028	18.5999984741211	4.42497170252824	18.6000022888184	8.92859994545142	18.6000022888184	8.67800190378584	18.6000022888184	17.1630999454501	18.6000022888184	16.694703614943	18.5999984741211	31.3864999454454	18.5999984741211	30.9419496418094	18.6000022888184	52.3236999454493	18.6000022888184	53.4767257060838
18.7000007629395	1.44110000744331	18.7000007629395	1.14674390188819	18.7000007629395	2.50120000743846	18.7000007629395	2.24636133135868	18.6999969482422	4.31330012665057	18.6999969482422	4.44840972651972	18.7000007629395	8.97630000744175	18.7000007629395	8.72305148615779	18.7000007629395	17.2538000074383	18.7000007629395	16.7779183328917	18.7000007629395	31.5369000074352	18.7000007629395	31.0839225570606	18.7000007629395	52.5250000074411	18.7000007629395	53.6833287235621
18.8000030517578	1.45360009479555	18.8000030517578	1.15287618897379	18.7999992370605	2.52109997558364	18.7999992370605	2.25831423115909	18.7999992370605	4.3463999755877	18.7999992370605	4.47184354887112	18.7999992370605	9.03049997558628	18.7999992370605	8.76808162609983	18.7999992370605	17.3497999755855	18.7999992370605	16.8610615029945	18.7999992370605	31.6936999755853	18.7999992370605	31.2256464816232	18.8000030517578	52.7313000947943	18.8000030517578	53.8892319162741
18.9000015258789	1.46590005550388	18.9000015258789	1.15900788894227	18.9000015258789	2.53940005550248	18.9000015258789	2.27026626850372	18.8999977111816	4.37649993629748	18.8999977111816	4.49527138287502	18.9000015258789	9.08520005550599	18.9000015258789	8.81309404867613	18.9000015258789	17.4415000555018	18.9000015258789	16.9441363564978	18.8999977111816	31.835099936292	18.8999977111816	31.3671272538324	18.9000015258789	52.930900055504	18.9000015258789	54.0944219995149
19	1.47139996204714	19	1.16513923574362	19	2.55389996204394	19	2.28221653166852	19	4.40369996204754	19	4.51869501707087	19	9.13289996204549	19	8.85808532817279	19	17.5304999620457	19	17.0271366152961	19	31.9790999620418	19	31.5083706742106	19	53.1344999620414	19	54.2989092569151
19.1000022888184	1.47539982490707	19.1000022888184	1.17127046327391	19.0999984741211	2.56319994411388	19.0999984741211	2.29416547639513	19.0999984741211	4.42819994411548	19.0999984741211	4.54211266552813	19.1000022888184	9.17999982490437	19.1000022888184	8.90305890558374	19.1000022888184	17.6203998249039	19.1000022888184	17.1101	19.0999984741211	32.1140999441122	19.0999984741211	31.6493663835531	19.1000022888184	53.3413998249052	19.1000022888184	54.5027038566088
19.2000007629395	1.47969996242682	19.2000007629395	1.1774011037887	19.2000007629395	2.57379996242162	19.2000007629395	2.30611355891943	19.1999969482422	4.45020020084485	19.1999969482422	4.56552522297403	19.2000007629395	9.22619996242793	19.2000007629395	8.94801135815093	19.2000007629395	17.7125999624259	19.2000007629395	17.1929	19.2000007629395	32.2478999624218	19.2000007629395	31.7901255550241	19.2000007629395	53.539799962422	19.2000007629395	54.7057926500087
19.3000030517578	1.4923999200837	19.3000030517578	1.18353162504629	19.2999992370605	2.5931000392884	19.2999992370605	2.31805986784128	19.2999992370605	4.48260003929317	19.2999992370605	4.58893358335878	19.2999992370605	9.27720003929426	19.2999992370605	8.99294441018215	19.2999992370605	17.8088000392927	19.2999992370605	17.2757126152746	19.2999992370605	32.3960000392872	19.2999992370605	31.9306378649516	19.3000030517578	53.7317999200786	19.3000030517578	54.9082
19.4000015258789	1.49760004844575	19.4000015258789	1.18966155935613	19.4000015258789	2.60780004844491	19.4000015258789	2.33001	19.3999977111816	4.5090000484488	19.3999977111816	4.61233596191654	19.4000015258789	9.32420004844971	19.4000015258789	9.03785978302098	19.4000015258789	17.896600048447	19.4000015258789	17.3584309409576	19.3999977111816	32.5424000484454	19.3999977111816	32.0709091017982	19.4000015258789	53.9273000484463	19.4000015258789	55.1098934172183
19.5	1.50690003490672	19.5	1.19579114060082	19.5	2.62240003490297	19.5	2.34194898844955	19.5	4.5382000349091	19.5	4.63573414524366	19.5	9.37580003490802	19.5	9.08275405833831	19.5	17.9849000349022	19.5	17.441074991923	19.5	32.6946000349017	19.5	32.2109450165391	19.5	54.1289000349025	19.5	55.3109024385312
19.6000022888184	1.50929986019037	19.6000022888184	1.20192060260909	19.5999984741211	2.63249997940147	19.5999984741211	2.35389134477964	19.5999984741211	4.56099997940328	19.5999984741211	4.65912634935035	19.6000022888184	9.42289986019023	19.6000022888184	9.12763066970782	19.6000022888184	18.0681998601904	19.6000022888184	17.5236511346536	19.5999984741211	32.838099979399	19.5999984741211	32.3507353385749	19.6000022888184	54.3158998601903	19.6000022888184	55.511230581358
19.7000007629395	1.51689997501308	19.7000007629395	1.2080494777712	19.7000007629395	2.64339997501156	19.7000007629395	2.36583283938298	19.6999969482422	4.58870009422753	19.6999969482422	4.68251346799193	19.7000007629395	9.47359997501553	19.7000007629395	9.17248620174986	19.7000007629395	18.1567999750114	19.7000007629395	17.6061531303225	19.7000007629395	32.9803999750111	19.7000007629395	32.4902911455942	19.7000007629395	54.5083999750132	19.7000007629395	55.7108649225859
19.8000030517578	1.52719992523635	19.8000030517578	1.21417823371077	19.7999992370605	2.65990004444029	19.7999992370605	2.37777256136208	19.7999992370605	4.61660004444275	19.7999992370605	4.70589639414751	19.7999992370605	9.52260004444179	19.7999992370605	9.21732237505323	19.7999992370605	18.2460000444407	19.7999992370605	17.6885841912747	19.7999992370605	33.1219000444362	19.7999992370605	32.6296021944806	19.8000030517578	54.6990999252339	19.8000030517578	55.909823043791
19.9000015258789	1.53479996757596	19.9000015258789	1.22030640287191	19.9000015258789	2.67899996757478	19.9000015258789	2.38971142180474	19.8999977111816	4.64140008678442	19.8999977111816	4.72927334499073	19.9000015258789	9.56979996757582	19.9000015258789	9.26214090724887	19.9000015258789	18.3343999675744	19.9000015258789	17.7709475189771	19.8999977111816	33.2698000867822	19.8999977111816	32.7686742283495	19.9000015258789	54.8851999675717	19.9000015258789	56.108092108318
20	1.54070004310415	20	1.2264342190699	20	2.69250004310379	20	2.40164851001445	20	4.66660004310688	20	4.75264610517696	20	9.61550004310993	20	9.30693838737654	20	18.425300043109	20	17.853236890676	20	33.4148000431014	20	32.9075129507806	20	55.066900043108	20	56.3056820528885
20.1000022888184	1.54459997234517	20.1000022888184	1.23256191606613	20.0999984741211	2.70419997234058	20.0999984741211	2.41358428158271	20.0999984741211	4.69549997234571	20.0999984741211	4.77601289265505	20.1000022888184	9.66279997234597	20.1000022888184	9.35171824160559	20.1000022888184	18.5111999723413	20.1000022888184	17.9354586455226	20.0999984741211	33.558299972341	20.0999984741211	33.046108178866	20.1000022888184	55.2508999723432	20.1000022888184	56.5026027026201
20.2000007629395	1.55450003128135	20.2000007629395	1.23868902638553	20.2000007629395	2.71990003127939	20.2000007629395	2.4255191919001	20.1999969482422	4.72120003128293	20.1999969482422	4.79937460020943	20.2000007629395	9.71440003128009	20.2000007629395	9.39647706191884	20.2000007629395	18.600700031282	20.2000007629395	18.0176065714556	20.2000007629395	33.7023000312765	20.2000007629395	33.1844708954697	20.2000007629395	55.4379000312802	20.2000007629395	56.6988413523732
20.3000030517578	1.56009998455193	20.3000030517578	1.24481601751705	20.2999992370605	2.73529998454978	20.2999992370605	2.43745233057149	20.2999992370605	4.74809998455385	20.2999992370605	4.82273211984922	20.2999992370605	9.76629998455246	20.2999992370605	9.44121656519408	20.2999992370605	18.6846999845475	20.2999992370605	18.0996838670243	20.2999992370605	33.8460999845483	20.2999992370605	33.3225909526037	20.3000030517578	55.615499984553	20.3000030517578	56.8944152847677
20.4000015258789	1.57059994831434	20.4000015258789	1.25094242203947	20.4000015258789	2.75239994830918	20.4000015258789	2.44938460818247	20.3999977111816	4.77809994831114	20.3999977111816	4.84608367068538	20.4000015258789	9.81569994831443	20.4000015258789	9.48593846535758	20.4000015258789	18.7730999483101	20.4000015258789	18.1816937199457	20.3999977111816	33.9906999483101	20.3999977111816	33.4604740400984	20.4000015258789	55.8018999483102	20.4000015258789	57.0893118816044
20.5	1.58259995441404	20.5	1.25706847370071	20.5	2.76589995441464	20.5	2.46131511453877	20.5	4.8054999544147	20.5	4.86943103543446	20.5	9.86719995441672	20.5	9.53063935880202	20.5	18.8595999544123	20.5	18.263629934162	20.5	34.1361999544097	20.5	33.5981258109302	20.5	55.9860999544144	20.5	57.2835409107076
20.6000022888184	1.58889985657152	20.6000022888184	1.26319440619489	20.5999984741211	2.77809997577788	20.5999984741211	2.47324430498081	20.5999984741211	4.82889997577877	20.5999984741211	4.89277243398178	20.6000022888184	9.9147998565677	20.6000022888184	9.57532266430833	20.6000022888184	18.9455998565682	20.6000022888184	18.3454988216081	20.5999984741211	34.2722999757752	20.5999984741211	33.7355361692684	20.6000022888184	56.1661998565651	20.6000022888184	57.4771120302081
20.7000007629395	1.59840002117562	20.7000007629395	1.26931975218153	20.7000007629395	2.7922000211729	20.7000007629395	2.48517263464818	20.6999969482422	4.8567001403826	20.6999969482422	4.91611	20.7000007629395	9.96470002116985	20.7000007629395	9.61998498120593	20.7000007629395	19.0371000211708	20.7000007629395	18.4272941968717	20.7000007629395	34.4119000211685	20.7000007629395	33.872716004106	20.7000007629395	56.3472000211696	20.7000007629395	57.6700127480736
20.8000030517578	1.60949993515169	20.8000030517578	1.27544497901499	20.7999992370605	2.8098000543614	20.7999992370605	2.49709919364788	20.7999992370605	4.88730005436082	20.7999992370605	4.93944089895524	20.7999992370605	10.0152000543603	20.7999992370605	9.66462802266952	20.7999992370605	19.1300000543597	20.7999992370605	18.5090192447635	20.7999992370605	34.5595000543581	20.7999992370605	34.0096552542358	20.8000030517578	56.5346999351495	20.8000030517578	57.8622600530351
20.9000015258789	1.61409998798263	20.9000015258789	1.28156961940863	20.9000015258789	2.82449998798256	20.9000015258789	2.50902489206349	20.8999977111816	4.91689998798392	20.8999977111816	4.96276707746774	20.9000015258789	10.0659999879863	20.9000015258789	9.70925349892864	20.9000015258789	19.2221999879839	20.9000015258789	18.5906771393082	20.8999977111816	34.7025999879806	20.8999977111816	34.1463595608706	20.9000015258789	56.7199999879849	20.9000015258789	58.0538415428927
21	1.62529997749516	21	1.28769390704309	21	2.83899997749177	21	2.52094882020276	21	4.94379997749638	21	4.98608907445926	21	10.1122999774961	21	9.75385801371304	21	19.3082999774924	21	18.6722617110271	21	34.837799977493	21	34.2828345286854	21	56.8982999774926	21	58.2447668191812
21.1000022888184	1.62909997615861	21.1000022888184	1.29381807554519	21.0999984741211	2.85159997615847	21.0999984741211	2.53287143315513	21.0999984741211	4.96889997616017	21.0999984741211	5.00940511174956	21.1000022888184	10.1613999761576	21.1000022888184	9.79844497843109	21.1000022888184	19.3965999761567	21.1000022888184	18.753779244754	21.0999984741211	34.9720999761557	21.0999984741211	34.4190701481877	21.1000022888184	57.0774999761561	21.1000022888184	58.435045375593
21.2000007629395	1.63419998226527	21.2000007629395	1.29994165770903	21.2000007629395	2.8699999822602	21.2000007629395	2.54479318580939	21.1999969482422	4.99600010147333	21.1999969482422	5.03271608018451	21.2000007629395	10.2138999822637	21.2000007629395	9.84301099974294	21.2000007629395	19.4820999822623	21.2000007629395	18.8352235816092	21.2000007629395	35.1061999822596	21.2000007629395	34.5550772153082	21.2000007629395	57.258999982263	21.2000007629395	58.6246649355024
21.3000030517578	1.63739981498657	21.3000030517578	1.3060651207544	21.2999992370605	2.88100005340311	21.2999992370605	2.55671316877432	21.2999992370605	5.02100005340617	21.2999992370605	5.05602286983636	21.2999992370605	10.262000053408	21.2999992370605	9.88755778712813	21.2999992370605	19.5659000534069	21.2999992370605	18.9165978927222	21.2999992370605	35.2319000534044	21.2999992370605	34.6908457548845	21.3000030517578	57.4302998149869	21.3000030517578	58.8136421985595
21.4000015258789	1.64270001888508	21.4000015258789	1.31218799752923	21.4000015258789	2.89330001888084	21.4000015258789	2.56863229163184	21.3999977111816	5.04340013809269	21.3999977111816	5.07932370368445	21.4000015258789	10.3068000188869	21.4000015258789	9.93208704712739	21.4000015258789	19.6460000188818	21.4000015258789	18.9979053384823	21.3999977111816	35.356400138091	21.3999977111816	34.8263813599332	21.4000015258789	57.6007000188802	21.4000015258789	59.0019649721416
21.5	1.6529999752056	21.5	1.31831052164687	21.5	2.91159997520299	21.5	2.58054964519138	21.5	5.07209997520476	21.5	5.10262036021326	21.5	10.356299975203	21.5	9.97659539079169	21.5	19.7265999752017	21.5	19.079139775874	21.5	35.4925999752013	21.5	34.9616895872469	21.5	57.7826999752033	21.5	59.1896426945704
21.6000022888184	1.6580998651516	21.6000022888184	1.32443292666687	21.5999984741211	2.92699998435637	21.5999984741211	2.5924656842916	21.5999984741211	5.09809998436322	21.5999984741211	5.1259110627979	21.6000022888184	10.4019998651529	21.6000022888184	10.0210862221727	21.6000022888184	19.8087998651536	21.6000022888184	19.1603074627444	21.5999984741211	35.626899984356	21.5999984741211	35.0967605129394	21.6000022888184	57.9637998651488	21.6000022888184	59.3766846981716
21.7000007629395	1.66780001011284	21.7000007629395	1.33055474551788	21.7000007629395	2.94160001010823	21.7000007629395	2.60438086357058	21.6999969482422	5.12200012931862	21.6999969482422	5.14919670195396	21.7000007629395	10.4487000101108	21.7000007629395	10.0655561552454	21.7000007629395	19.8904000101102	21.7000007629395	19.241402266631	21.7000007629395	35.7616000101079	21.7000007629395	35.2316048406808	21.7000007629395	58.1458000101084	21.7000007629395	59.5630789152677
21.8000030517578	1.67650004330062	21.8000030517578	1.33667644528515	21.7999992370605	2.96070004329522	21.7999992370605	2.61629427413862	21.7999992370605	5.14980004329846	21.7999992370605	5.17247816678266	21.7999992370605	10.4980000432988	21.7999992370605	10.1100068958022	21.7999992370605	19.9758000432994	21.7999992370605	19.3224273450387	21.7999992370605	35.895000043296	21.7999992370605	35.366212680624	21.8000030517578	58.3269000432956	21.8000030517578	59.7488417615959
21.9000015258789	1.68440005683806	21.9000015258789	1.34279755895112	21.9000015258789	2.97980005683712	21.9000015258789	2.62820682507626	21.8999977111816	5.17779993763179	21.8999977111816	5.19575368219038	21.9000015258789	10.5480000568386	21.9000015258789	10.1544401467029	21.9000015258789	20.0614000568385	21.9000015258789	19.4033858447779	21.8999977111816	36.0268999376276	21.8999977111816	35.5005895780077	21.9000015258789	58.5034000568412	21.9000015258789	59.9339612482481
22	1.68919995594479	22	1.3489183200619	22	2.9916	22	2.64011760769434	22	5.2018999559441	22	5.21902502508538	22	10.5914999559391	22	10.1988525263038	22	20.148699955942	22	19.4842716523537	22	36.1534999559371	22	35.6347410421581	22	58.6770999559376	22	60.1184466540252
22.1000022888184	1.69269999084645	22.1000022888184	1.35503896210978	22.0999984741211	3.00409999084513	22.0999984741211	2.65202707658086	22.0999984741211	5.22529999084873	22.0999984741211	5.24229042114572	22.1000022888184	10.6413999908436	22.1000022888184	10.2432474313157	22.1000022888184	20.2302999908425	22.1000022888184	19.5650909996668	22.0999984741211	36.2834999908446	22.0999984741211	35.7686572331635	22.1000022888184	58.8458999908435	22.1000022888184	60.3023071535297
22.2000007629395	1.69649996070802	22.2000007629395	1.36115901815792	22.2000007629395	3.02219996070926	22.2000007629395	2.66393568612332	22.1999969482422	5.25300007991973	22.1999969482422	5.26555075927857	22.2000007629395	10.6922999607123	22.2000007629395	10.2876214830128	22.2000007629395	20.3174999607072	22.2000007629395	19.6458377774305	22.2000007629395	36.4160999607084	22.2000007629395	35.9023487548366	22.2000007629395	59.0149999607092	22.2000007629395	60.4855308841977
22.3000030517578	1.7000999034899	22.3000030517578	1.36727895515705	22.2999992370605	3.0395000226963	22.2999992370605	2.67584252793331	22.2999992370605	5.27750002270113	22.2999992370605	5.28880692761901	22.2999992370605	10.7406000226983	22.2999992370605	10.331976383508	22.2999992370605	20.396000022698	22.2999992370605	19.7265151296461	22.2999992370605	36.5503000226927	22.2999992370605	36.035805809434	22.3000030517578	59.1889999034865	22.3000030517578	60.6681339823741
22.4000015258789	1.70950003185135	22.4000015258789	1.37339830622414	22.4000015258789	3.05430003185393	22.4000015258789	2.68774851059022	22.3999977111816	5.30390003185676	22.3999977111816	5.31205715300201	22.4000015258789	10.788600031854	22.4000015258789	10.3763138328006	22.4000015258789	20.4792000318557	22.4000015258789	19.8071261896686	22.3999977111816	36.6826000318506	22.3999977111816	36.1690338946764	22.4000015258789	59.3614000318521	22.4000015258789	60.8501046666573
22.5	1.71259994755019	22.5	1.37951730483802	22.5	3.06569994754682	22.5	2.69965272590606	22.5	5.32989994754826	22.5	5.33530321040507	22.5	10.8353999475512	22.5	10.4206304580572	22.5	20.5636999475464	22.5	19.8876648671315	22.5	36.8083999475457	22.5	36.3020384726724	22.5	59.5339999475473	22.5	61.0314520569796
22.6000022888184	1.72199993705726	22.6000022888184	1.38563618442376	22.5999984741211	3.08050005626501	22.5999984741211	2.71155562821826	22.5999984741211	5.35990005627173	22.5999984741211	5.35854332743402	22.6000022888184	10.8849999370577	22.6000022888184	10.464929646629	22.6000022888184	20.6492999370566	22.6000022888184	19.9681373663212	22.5999984741211	36.9378000562647	22.5999984741211	36.4348097884087	22.6000022888184	59.7148999370547	22.6000022888184	61.2121851708477
22.7000007629395	1.72819996280668	22.7000007629395	1.39175447817898	22.7000007629395	3.09629996280637	22.7000007629395	2.72345767166394	22.6999969482422	5.38890008201633	22.6999969482422	5.38177839203006	22.7000007629395	10.9335999628092	22.7000007629395	10.5092080270856	22.7000007629395	20.7383999628073	22.7000007629395	20.0485376073365	22.7000007629395	37.0648999628065	22.7000007629395	36.5673583632354	22.7000007629395	59.8900999628058	22.7000007629395	61.3922923475791
22.8000030517578	1.7340000413933	22.8000030517578	1.39787265291996	22.7999992370605	3.11060004138562	22.7999992370605	2.73535794835564	22.7999992370605	5.41570004139066	22.7999992370605	5.40500929136319	22.7999992370605	10.981500041391	22.7999992370605	10.5534672978817	22.7999992370605	20.8218000413908	22.7999992370605	20.1288687206783	22.7999992370605	37.1948000413868	22.7999992370605	36.699674475589	22.8000030517578	60.0546000413888	22.8000030517578	61.5717894491617
22.9000015258789	1.74230000820171	22.9000015258789	1.40399024189812	22.9000015258789	3.1256000081994	22.9000015258789	2.74725736637192	22.8999977111816	5.44510000820446	22.8999977111816	5.42823425419491	22.9000015258789	11.0368000082053	22.9000015258789	10.5977091545519	22.9000015258789	20.9042000082009	22.9000015258789	20.2091338262461	22.8999977111816	37.3317000081988	22.8999977111816	36.8317635762017	22.9000015258789	60.2287000082033	22.9000015258789	61.7506648947167
23	1.74609994049388	23	1.41010747852505	23	3.14069994048987	23	2.75915501802565	23	5.46489994049261	23	5.45145505357398	23	11.0861999404915	23	10.6419302300292	23	20.9840999404878	23	20.2893268598029	23	37.4547999404858	23	36.9636310804988	23	60.3871999404873	23	61.9289276491887
23.1000022888184	1.75219996624219	23.1000022888184	1.41622459615863	23.0999984741211	3.1559999662386	23.0999984741211	2.77105135740388	23.0999984741211	5.48749996624247	23.0999984741211	5.47466991903195	23.1000022888184	11.1380999662433	23.1000022888184	10.6861339064035	23.1000022888184	21.0683999662397	23.1000022888184	20.3694539989996	23.0999984741211	37.5819999662381	23.0999984741211	37.0952673168777	23.1000022888184	60.5465999662374	23.1000022888184	62.1065865724611
23.2000007629395	1.75950003872276	23.2000007629395	1.4223411281309	23.2000007629395	3.16850003871878	23.2000007629395	2.78294683839343	23.1999969482422	5.51310003872277	23.1999969482422	5.49787973754512	23.2000007629395	11.1911000387227	23.2000007629395	10.7303168195132	23.2000007629395	21.1556000387209	23.2000007629395	20.4495091900193	23.2000007629395	37.7158000387171	23.2000007629395	37.226682716754	23.2000007629395	60.7106000387175	23.2000007629395	62.2836302041714
23.3000030517578	1.76319987278112	23.3000030517578	1.42845754112372	23.2999992370605	3.18889999198655	23.2999992370605	2.79484055360757	23.2999992370605	5.54169999199075	23.2999992370605	5.52108539531941	23.2999992370605	11.236899991989	23.2999992370605	10.7744806641502	23.2999992370605	21.242699991988	23.2999992370605	20.5294955499186	23.2999992370605	37.8524999919864	23.2999992370605	37.3578676416905	23.3000030517578	60.8773	23.3000030517578	62.4600741370926
23.4000015258789	1.76349994392513	23.4000015258789	1.4345733685229	23.4000015258789	3.20029994392462	23.4000015258789	2.80673341062427	23.3999977111816	5.55940018234469	23.3999977111816	5.54428512304076	23.4000015258789	11.2794999439247	23.4000015258789	10.8186271321933	23.4000015258789	21.3239999439247	23.4000015258789	20.6094161851981	23.3999977111816	37.9853001823394	23.3999977111816	37.4888274958357	23.4000015258789	61.0404999439234	23.4000015258789	62.6359069871741
23.5	1.77370003738542	23.5	1.44068884367285	23.5	3.22130003738494	23.5	2.81862450225698	23.5	5.58910003738856	23.5	5.56748069183134	23.5	11.3307000373861	23.5	10.8627528638344	23.5	21.4125000373824	23.5	20.6892650576368	23.5	38.1139000373842	23.5	37.6195676483342	23.5	61.2127000373839	23.5	62.8111375666966
23.6000022888184	1.78369993477099	23.6000022888184	1.44680419986425	23.5999984741211	3.23800005397788	23.5999984741211	2.83051428234252	23.5999984741211	5.6173000539784	23.5999984741211	5.59067033314626	23.6000022888184	11.3804999347703	23.6000022888184	10.9068612338709	23.6000022888184	21.4960999347713	23.6000022888184	20.7690483183636	23.5999984741211	38.2420000539751	23.5999984741211	37.7500785102841	23.6000022888184	61.3824999347671	23.6000022888184	62.9857745889657
23.7000007629395	1.78789996051637	23.7000007629395	1.45291897055782	23.7000007629395	3.25319996051621	23.7000007629395	2.84240320451756	23.6999969482422	5.64450007972846	23.6999969482422	5.61385493299799	23.7000007629395	11.4285999605199	23.7000007629395	10.9509488853941	23.7000007629395	21.5773999605153	23.7000007629395	20.8487599395322	23.7000007629395	38.367199960514	23.7000007629395	37.8803704239395	23.7000007629395	61.5415999605175	23.7000007629395	63.1598067865639
23.8000030517578	1.7900997465149	23.8000030517578	1.45903362222047	23.7999992370605	3.26469998493121	23.7999992370605	2.85429036189579	23.7999992370605	5.6675999849358	23.7999992370605	5.63703537662943	23.7999992370605	11.4702999849324	23.7999992370605	10.9950175095415	23.7999992370605	21.656699984931	23.7999992370605	20.9284030248115	23.7999992370605	38.4900999849269	23.7999992370605	38.0104338332816	23.8000030517578	61.7014997465121	23.8000030517578	63.3332494864049
23.9000015258789	1.79029997310863	23.9000015258789	1.46514768845432	23.9000015258789	3.27559997310527	23.9000015258789	2.86617666155489	23.8999977111816	5.68920021152735	23.8999977111816	5.66020989664886	23.9000015258789	11.5163999731085	23.9000015258789	11.0390687945432	23.9000015258789	21.7380999731067	23.9000015258789	21.0079806673595	23.8999977111816	38.6173002115247	23.8999977111816	38.1402740962777	23.9000015258789	61.8450999731067	23.9000015258789	63.5060914981728
24	1.79809994602329	24	1.47126140253653	24	3.29129994602044	24	2.87806119680862	24	5.71429994602295	24	5.68338026225393	24	11.5629999460252	24	11.0830993878348	24	21.8182999460223	24	21.0874868548585	24	38.7523999460209	24	38.2698965361907	24	61.991699946022	24	63.6783414843628
24.0999984741211	1.80959996261663	24.0999984741211	1.47737476448741	24.0999984741211	3.30869996261754	24.0999984741211	2.8899444212437	24.0999984741211	5.74289996261723	24.0999984741211	5.70654470682125	24.1000022888184	11.6134999626192	24.1000022888184	11.1271126569368	24.1000022888184	21.8987999626152	24.1000022888184	21.1669277120273	24.0999984741211	38.8853999626153	24.0999984741211	38.3992916461163	24.1000022888184	62.1473999626178	24.1000022888184	63.8500080101895
24.2000045776367	1.81679991589044	24.2000045776367	1.48348824070664	24.1999969482422	3.32610003509399	24.1999969482422	2.90182633500582	24.1999969482422	5.77120003509845	24.1999969482422	5.7297041154005	24.2000007629395	11.661300035099	24.2000007629395	11.1711052521778	24.2000007629395	21.9819000350944	24.2000007629395	21.2462972368781	24.2000007629395	39.0117000350911	24.2000007629395	38.5284696799128	24.2000007629395	62.3079000350917	24.2000007629395	64.0210800000184
24.3000030517578	1.82189996128363	24.3000030517578	1.48960089842902	24.3000030517578	3.34049996127942	24.3000030517578	2.91370784462267	24.2999954223633	5.79730008049228	24.2999954223633	5.75285848908587	24.2999992370605	11.7095999612829	24.2999992370605	11.2150788610483	24.2999992370605	22.0617999612805	24.2999992370605	21.3255985197482	24.2999992370605	39.1367999612776	24.2999992370605	38.6574211632793	24.3000030517578	62.456899961282	24.3000030517578	64.1915725155267
24.4000015258789	1.83199999752105	24.4000015258789	1.49571320408108	24.4000015258789	3.35489999751735	24.4000015258789	2.92558713737613	24.4000015258789	5.82329999752255	24.4000015258789	5.77600959496076	24.3999977111816	11.7613999975219	24.3999977111816	11.2590334917383	24.3999977111816	22.143899997518	24.3999977111816	21.4048316192596	24.3999977111816	39.2617999975191	24.3999977111816	38.7861514084001	24.4000015258789	62.6131999975223	24.4000015258789	64.3614745595271
24.5	1.83709998092672	24.5	1.50182515768315	24.5	3.37129998092496	24.5	2.93746511989387	24.5	5.85069998092877	24.5	5.79915390175612	24.5000038146973	11.8194	24.5000038146973	11.3029725037868	24.5000038146973	22.2267999809264	24.5000038146973	21.4840026312844	24.4999961853027	39.3814999809219	24.4999961853027	38.9146607924266	24.5	62.7730999809282	24.5	64.5307946473184
24.5999984741211	1.84570001716565	24.5999984741211	1.50793675925554	24.5999984741211	3.3871000171639	24.5999984741211	2.94934179232165	24.5999984741211	5.87590001717035	24.5999984741211	5.82229317693882	24.6000022888184	11.869200017165	24.6000022888184	11.346889201225	24.6000022888184	22.3157000171668	24.6000022888184	21.563099534542	24.6000022888184	39.508600017165	24.6000022888184	39.042959471832	24.5999984741211	62.9326000171641	24.5999984741211	64.6995347722881
24.7000045776367	1.85379984512474	24.7000045776367	1.51404847506363	24.6999969482422	3.40509996432957	24.6999969482422	2.96121715480522	24.6999969482422	5.9050999643332	24.6999969482422	5.84542742160205	24.7000007629395	11.9210999643328	24.7000007629395	11.3907869450314	24.7000007629395	22.4011999643335	24.7000007629395	21.6421284299939	24.7000007629395	39.6448999643289	24.7000007629395	39.171028252673	24.7000045776367	63.0915998451201	24.7000045776367	64.8677097289605
24.8000030517578	1.86360002327274	24.8000030517578	1.52015937261084	24.8000030517578	3.4209000232695	24.8000030517578	2.97309211337253	24.7999954223633	5.93300014248234	24.7999954223633	5.86855663683872	24.7999992370605	11.9697	24.7999992370605	11.4346657433816	24.7999992370605	22.4884000232705	24.7999992370605	21.7210893760503	24.7999992370605	39.7719000232646	24.7999992370605	39.2988773088009	24.8000030517578	63.2481000232692	24.8000030517578	65.0352958373518
24.9000015258789	1.87090005817663	24.9000015258789	1.52626991818937	24.9000015258789	3.43370005817269	24.9000015258789	2.98496485630507	24.9000015258789	5.95660005817626	24.9000015258789	5.89168258781208	24.8999977111816	12.0165001773858	24.8999977111816	11.4785256044472	24.8999977111816	22.572300177384	24.8999977111816	21.7999824310687	24.8999977111816	39.8952001773796	24.8999977111816	39.426507017199	24.9000015258789	63.3956000581748	24.9000015258789	65.2023079224559
25	1.87420004940213	25	1.53238011181955	25	3.44530004939952	25	2.99683628973075	25	5.9789	25	5.91480174708988	25.0000038146973	12.0593999301927	25.0000038146973	11.5223698805231	25.0000038146973	22.6545999301925	25.0000038146973	21.878813664746	24.9999961853027	40.0208001686078	24.9999961853027	39.5539177542049	25	63.5387000494011	25	65.3687479505581
25.0999984741211	1.88459997559039	25.0999984741211	1.53848995352172	25.0999984741211	3.45749997558596	25.0999984741211	3.00870641379534	25.0999984741211	6.00309997558725	25.0999984741211	5.93791588021843	25.1000022888184	12.1100999755872	25.1000022888184	11.5661918900769	25.1000022888184	22.7359999755863	25.1000022888184	21.957571107597	25.1000022888184	40.1507999755813	25.1000022888184	39.6811195913198	25.0999984741211	63.6834999755847	25.0999984741211	65.5346178812307
25.2000045776367	1.89489984588727	25.2000045776367	1.54459990942697	25.1999969482422	3.47489996509466	25.1999969482422	3.02057522864465	25.1999969482422	6.02989996509496	25.1999969482422	5.96102498828962	25.2000007629395	12.1586999650972	25.2000007629395	11.6099949868403	25.2000007629395	22.8215999650965	25.2000007629395	22.0362608417913	25.2000007629395	40.2861999650922	25.2000007629395	39.8080934953415	25.2000045776367	63.828599845885	25.2000045776367	65.6999322574514
25.3000030517578	1.90520002403719	25.3000030517578	1.55070904730726	25.3000030517578	3.49140002403146	25.3000030517578	3.03244363980719	25.2999954223633	6.0556001432451	25.2999954223633	5.98412907239508	25.2999992370605	12.2036000240332	25.2999992370605	11.6537791789701	25.2999992370605	22.9053000240347	25.2999992370605	22.1148829188932	25.2999992370605	40.4101000240298	25.2999992370605	39.934849553149	25.3000030517578	63.9757000240315	25.3000030517578	65.8646678021337
25.4000015258789	1.9108000196502	25.4000015258789	1.55681783332052	25.4000015258789	3.50580001964408	25.4000015258789	3.0443098365635	25.4000015258789	6.08180001964865	25.4000015258789	6.00722989578224	25.3999977111816	12.2499001388569	25.3999977111816	11.6975444746201	25.3999977111816	22.9842001388533	25.3999977111816	22.1934373970641	25.3999977111816	40.529800138851	25.3999977111816	40.0613881385082	25.4000015258789	64.1330000196467	25.4000015258789	66.0288390881046
25.5	1.91619996242662	25.5	1.56292626748709	25.5	3.51719996242537	25.5	3.05617472454197	25.5	6.10949996242925	25.5	6.03032393489297	25.5000038146973	12.292399962429	25.5000038146973	11.7412942188565	25.5000038146973	23.0692999624262	25.5000038146973	22.2719303200087	25.4999961853027	40.6547000816317	25.4999961853027	40.1877096245455	25.5	64.2844999624249	25.5	66.1924480438192
25.5999984741211	1.9223999549904	25.5999984741211	1.56903434982729	25.5999984741211	3.53479995498492	25.5999984741211	3.06803830388844	25.5999984741211	6.13469995498599	25.5999984741211	6.05341295331564	25.6000022888184	12.3340999549873	25.6000022888184	11.7850217445523	25.6000022888184	23.1549999549861	25.6000022888184	22.3503497694526	25.6000022888184	40.7821999549851	25.6000022888184	40.3138239966658	25.5999984741211	64.4358999549877	25.5999984741211	66.3554965986435
25.7000045776367	1.9294997362158	25.7000045776367	1.57514254633801	25.6999969482422	3.55139997463266	25.6999969482422	3.07990057474874	25.6999969482422	6.16109997463354	25.6999969482422	6.0765	25.7000007629395	12.3867998554233	25.7000007629395	11.8287303982074	25.7000007629395	23.2378998554232	25.7000007629395	22.4287017941503	25.7000007629395	40.9110998554206	25.7000007629395	40.4397123843912	25.7000045776367	64.596699736212	25.7000045776367	66.517999048059
25.8000030517578	1.93499997024628	25.8000030517578	1.58124992505964	25.8000030517578	3.56589997024275	25.8000030517578	3.09176244215223	25.7999954223633	6.18390020866354	25.7999954223633	6.09957593245955	25.7999992370605	12.4331000894563	25.7999992370605	11.8724201879607	25.7999992370605	23.3153000894563	25.7999992370605	22.5069864520612	25.7999992370605	41.0350000894541	25.7999992370605	40.5653847883739	25.8000030517578	64.7445999702431	25.8000030517578	66.6799325107733
25.9000015258789	1.9381000112553	25.9000015258789	1.5873569520159	25.9000015258789	3.57510001125411	25.9000015258789	3.10362209637792	25.9000015258789	6.20840001125543	25.9000015258789	6.12265165560068	25.8999977111816	12.4802002496726	25.8999977111816	11.9160911219474	25.8999977111816	23.391700249671	25.8999977111816	22.5852038010939	25.8999977111816	41.1547	25.8999977111816	40.6908415791923	25.9000015258789	64.8782000112551	25.9000015258789	66.8413113117036
26	1.94540002174472	26	1.59346362722711	26	3.59200002174475	26	3.11548	26	6.24150002174429	26	6.14572060179343	26.0000038146973	12.5323999025386	26.0000038146973	11.959746538021	26.0000038146973	23.480699902535	26.0000038146973	22.6633598590129	25.9999961853027	41.2853999025319	25.9999961853027	40.8160831267909	26	65.0252000217442	26	67.0021373507763
26.0999984741211	1.95360003089809	26.0999984741211	1.59956995071361	26.0999984741211	3.60670003089763	26.0999984741211	3.12733748082935	26.0999984741211	6.26570003090092	26.0999984741211	6.16878453274943	26.1000022888184	12.5817000308998	26.1000022888184	12.0033797834286	26.1000022888184	23.5622000308977	26.1000022888184	22.7414427586897	26.1000022888184	41.4071000308941	26.1000022888184	40.9411193312168	26.0999984741211	65.1755000308985	26.0999984741211	67.1624125214282
26.2000045776367	1.96419994487951	26.2000045776367	1.6056763883381	26.1999969482422	3.62289994487583	26.1999969482422	3.13919321134682	26.1999969482422	6.29099994488206	26.1999969482422	6.19184344955816	26.2000007629395	12.6321999448774	26.2000007629395	12.0469941980254	26.2000007629395	23.6421999448758	26.2000007629395	22.8194585229168	26.2000007629395	41.5316999448769	26.2000007629395	41.0659314833273	26.2000045776367	65.3283999448759	26.2000045776367	67.3221508760615
26.3000030517578	1.97090004749771	26.3000030517578	1.61178200840933	26.3000030517578	3.63920004749525	26.3000030517578	3.15104853863793	26.2999954223633	6.32020004749575	26.2999954223633	6.21489735330883	26.2999992370605	12.6824000474953	26.2999992370605	12.0905897904297	26.2999992370605	23.7212000474938	26.2999992370605	22.8974072094015	26.2999992370605	41.6563000474889	26.2999992370605	41.1905294982873	26.3000030517578	65.4701000474925	26.3000030517578	67.4813299226742
26.4000015258789	1.9747999404899	26.4000015258789	1.61788727681684	26.4000015258789	3.65309994049312	26.4000015258789	3.16290165397957	26.4000015258789	6.34369994049121	26.4000015258789	6.23794800341696	26.3999977111816	12.7308000597004	26.3999977111816	12.1341665678445	26.3999977111816	23.7991000597031	26.3999977111816	22.9752888758007	26.3999977111816	41.7826000596979	26.3999977111816	41.3149137435172	26.4000015258789	65.6109999404907	26.4000015258789	67.6399637426221
26.5	1.97710004787587	26.5	1.62399219358096	26.5	3.66590004787577	26.5	3.17475346200202	26.5	6.36630004787366	26.5	6.26099188393589	26.5000038146973	12.778799690248	26.5000038146973	12.1777278609323	26.5000038146973	23.8708996902496	26.5000038146973	23.0531095140495	26.4999961853027	41.9060001670841	26.4999961853027	41.4390845858093	26.5	65.7499000478747	26.5	67.798054203624
26.5999984741211	1.9796999757782	26.5999984741211	1.63009675872202	26.5999984741211	3.67409997577852	26.5999984741211	3.18660396285119	26.5999984741211	6.38809997577846	26.5999984741211	6.28403075466297	26.6000022888184	12.8239999757789	26.6000022888184	12.2212670312899	26.6000022888184	23.9406999757739	26.6000022888184	23.1308573079457	26.6000022888184	42.0283999757739	26.6000022888184	41.5630518405852	26.5999984741211	65.8903999757749	26.5999984741211	67.9556031665264
26.7000045776367	1.9880998264307	26.7000045776367	1.63620143796858	26.6999969482422	3.68939994563698	26.6999969482422	3.19845315667298	26.6999969482422	6.41519994564078	26.6999969482422	6.30706461668639	26.7000007629395	12.8728999456434	26.7000007629395	12.2647874110074	26.7000007629395	24.0202999456378	26.7000007629395	23.2085382544306	26.7000007629395	42.1588999456362	26.7000007629395	41.6867969586604	26.7000045776367	66.0405998264287	26.7000045776367	68.112624441123
26.8000030517578	1.99770003776939	26.8000030517578	1.64230529989768	26.8000030517578	3.70500003776397	26.8000030517578	3.2103019467915	26.7999954223633	6.44110015697879	26.7999954223633	6.33009347109409	26.7999992370605	12.9217000377648	26.7999992370605	12.308289008194	26.7999992370605	24.0998000377658	26.7999992370605	23.2861524109603	26.7999992370605	42.2843000377652	26.7999992370605	41.8103297704461	26.8000030517578	66.1869000377665	26.8000030517578	68.2690959207288
26.9000015258789	2.00700004081955	26.9000015258789	1.64840881026471	26.9000015258789	3.72030004081535	26.9000015258789	3.22214852553908	26.9000015258789	6.46330004081756	26.9000015258789	6.35311907538975	26.8999977111816	12.9716000408189	26.8999977111816	12.3517718309554	26.8999977111816	24.1784000408152	26.8999977111816	23.363699834941	26.8999977111816	42.4006000408153	26.8999977111816	41.9336506379841	26.9000015258789	66.3328000408183	26.9000015258789	68.4250314470607
27	2.01470004692237	27	1.65451	27	3.73450004692131	27	3.23399379763143	27	6.48760004692303	27	6.37613791744692	27.0000038146973	13.0196998085048	27.0000038146973	12.3952392027731	27.0000038146973	24.2576998085024	27.0000038146973	23.4411864925886	26.9999961853027	42.5191000469167	26.9999961853027	42.0567599258061	27	66.4802000469208	27	68.5804328559346
27.0999984741211	2.01919996261859	27.0999984741211	1.66061477639387	27.0999984741211	3.74759996261491	27.0999984741211	3.24583776321311	27.0999984741211	6.50709996261867	27.0999984741211	6.3991517551507	27.1000022888184	13.0688998434089	27.1000022888184	12.4386844995563	27.1000022888184	24.3351998434046	27.1000022888184	23.5186006184085	27.1000022888184	42.6304998434025	27.1000022888184	42.1796673662174	27.0999984741211	66.6210999626164	27.0999984741211	68.7353019768927
27.2000045776367	2.02629955082011	27.2000045776367	1.66671769777079	27.1999969482422	3.75980002765573	27.1999969482422	3.25768042242869	27.1999969482422	6.53010002765586	27.1999969482422	6.42216058958801	27.2000007629395	13.1163997892399	27.2000007629395	12.4821110462108	27.2000007629395	24.4142997892377	27.2000007629395	23.5959481836015	27.2000007629395	42.7467997892345	27.2000007629395	42.3023545685762	27.2000045776367	66.7647995508196	27.2000045776367	68.8896523883199
27.3000030517578	2.02830005207215	27.3000030517578	1.67281980206602	27.3000030517578	3.76800005206678	27.3000030517578	3.26952267881023	27.2999954223633	6.55380040969976	27.2999954223633	6.4451644218455	27.2999992370605	13.1599001712821	27.2999992370605	12.5255188508281	27.2999992370605	24.4936001712776	27.2999992370605	23.6732292453734	27.2999992370605	42.8558001712772	27.2999992370605	42.4248312792133	27.3000030517578	66.9039000520679	27.3000030517578	69.0434623568291
27.4000015258789	2.03730003547753	27.4000015258789	1.67892155490083	27.4000015258789	3.78740003547864	27.4000015258789	3.28136272562765	27.4000015258789	6.58380003547791	27.4000015258789	6.46816500751712	27.3999977111816	13.2062000354781	27.3999977111816	12.5689079214962	27.3999977111816	24.5746000354775	27.3999977111816	23.7504	27.3999977111816	42.9722000354741	27.3999977111816	42.5470978592656	27.4000015258789	67.0435000354773	27.4000015258789	69.1967454887756
27.5	2.04520001144556	27.5	1.68502295629555	27.5	3.79870001144445	27.5	3.29320146651265	27.5	6.61020001144425	27.5	6.49115883829245	27.5000038146973	13.2528000114435	27.5000038146973	12.6122815745306	27.5000038146973	24.6550000114439	27.5000038146973	23.8275979707283	27.4999961853027	43.0966001306479	27.4999961853027	42.6691546692514	27.5	67.1915000114423	27.5	69.3495035888375
27.5999984741211	2.0497	27.5999984741211	1.69112400627051	27.5999984741211	3.81109994812141	27.5999984741211	3.3050389016098	27.5999984741211	6.63239994812102	27.5999984741211	6.51414767014643	27.6000022888184	13.297499948123	27.6000022888184	12.6556332001224	27.6000022888184	24.737199948122	27.6000022888184	23.9046798599136	27.6000022888184	43.2173999481165	27.6000022888184	42.7910113574523	27.5999984741211	67.3372999481217	27.5999984741211	69.5017384555352
27.7000045776367	2.05509988479753	27.7000045776367	1.6972251702861	27.6999969482422	3.82530000400584	27.6999969482422	3.31687503106364	27.6999969482422	6.65750000400658	27.6999969482422	6.53713150416471	27.7000007629395	13.3454998847992	27.7000007629395	12.6989661160083	27.7000007629395	24.8166998847955	27.7000007629395	23.9816954740061	27.7000007629395	43.3354998847935	27.7000007629395	42.9126496904552	27.7000045776367	67.4834998847946	27.7000045776367	69.6534634363991
27.8000030517578	2.0625999935146	27.8000030517578	1.70332551745572	27.8000030517578	3.83809999351433	27.8000030517578	3.32871075790811	27.7999954223633	6.68310011272479	27.7999954223633	6.56011034143263	27.7999992370605	13.3935001127247	27.7999992370605	12.7422803302622	27.7999992370605	24.9009001127233	27.7999992370605	24.058644869962	27.7999992370605	43.4556001127203	27.7999992370605	43.0340793312732	27.8000030517578	67.6258999935162	27.8000030517578	69.804657166954
27.9000015258789	2.07069995594065	27.9000015258789	1.70942551326657	27.9000015258789	3.8510999559403	27.9000015258789	3.34054427640939	27.9000015258789	6.70599995593875	27.9000015258789	6.58308593563652	27.8999977111816	13.4406000751515	27.8999977111816	12.7855758509544	27.8999977111816	24.9813000751492	27.8999977111816	24.1355281046877	27.8999977111816	43.5715000751479	27.8999977111816	43.1553006379613	27.9000015258789	67.7630999559406	27.9000015258789	69.9553330192527
28	2.07409999694937	28	1.71552515773899	28	3.85979999694609	28	3.35237648970103	28	6.72779999695194	28	6.60605478227779	28.0000038146973	13.485299996948	28.0000038146973	12.8288559872499	28.0000038146973	25.0546999969483	28.0000038146973	24.212351093291	27.9999961853027	43.6842002353624	27.9999961853027	43.2763139679614	28	67.8944999969463	28	70.1054927696811
28.0999984741211	2.08240001964441	28.0999984741211	1.72162445089329	28.0999984741211	3.87650001964357	28.0999984741211	3.36420739792756	28.0999984741211	6.75440001964671	28.0999984741211	6.62901863542336	28.1000022888184	13.5315999004379	28.1000022888184	12.8721141435906	28.1000022888184	25.1323999004344	28.1000022888184	24.2891021710398	28.1000022888184	43.7956999004346	28.1000022888184	43.3971288870769	28.0999984741211	68.0347000196452	28.0999984741211	70.2551381860477
28.2000045776367	2.09079995632419	28.2000045776367	1.72772385805585	28.1999969482422	3.89209995631973	28.1999969482422	3.37603700123352	28.1999969482422	6.7815999563245	28.1999969482422	6.65197749615754	28.2000007629395	13.5795999563234	28.2000007629395	12.9153536305599	28.2000007629395	25.2162999563225	28.2000007629395	24.3657872579835	28.2000007629395	43.9085999563213	28.2000007629395	43.5177273177812	28.2000045776367	68.1733999563221	28.2000045776367	70.4042823887146
28.3000030517578	2.10089997596879	28.3000030517578	1.73382244860812	28.3000030517578	3.90529997596605	28.3000030517578	3.38786620215502	28.2999954223633	6.80810009517882	28.2999954223633	6.67493136556444	28.2999992370605	13.6276999759684	28.2999992370605	12.9585744562138	28.2999992370605	25.2969999759662	28.2999992370605	24.4424064129004	28.2999992370605	44.0258999759644	28.2999992370605	43.6381188404841	28.3000030517578	68.3156999759667	28.3000030517578	70.5529043773278
28.4000015258789	2.11589995327449	28.4000015258789	1.73992068790328	28.4000015258789	3.92059995327145	28.4000015258789	3.39969319595394	28.4000015258789	6.84119995327274	28.4000015258789	6.69788199542475	28.3999977111816	13.6792999532736	28.3999977111816	13.001776628605	28.3999977111816	25.3808999532703	28.3999977111816	24.5189596922688	28.3999977111816	44.1425999532657	28.3999977111816	43.7583038101869	28.4000015258789	68.4669999532671	28.4000015258789	70.7010172992699
28.5	2.11850005760425	28.5	1.74601857596164	28.5	3.9306000575998	28.5	3.41151888526593	28.5	6.86470005760566	28.5	6.72082588504765	28.5000038146973	13.7246000576015	28.5000038146973	13.0449634497632	28.5000038146973	25.4569000576012	28.5000038146973	24.5954529844216	28.4999961853027	44.2496001768086	28.4999961853027	43.8782825812839	28.5	68.6048000576011	28.5	70.8486228983111
28.5999984741211	2.12590005760285	28.5999984741211	1.75211611280355	28.5999984741211	3.94720005759882	28.5999984741211	3.42334327023551	28.5999984741211	6.8918	28.5999984741211	6.74376478659404	28.6000022888184	13.7761000576029	28.6000022888184	13.0881283383508	28.6000022888184	25.5362000576024	28.6000022888184	24.6718746747162	28.6000022888184	44.3607000576012	28.6000022888184	43.9980646378072	28.5999984741211	68.7448000576005	28.5999984741211	70.995722912268
28.7000045776367	2.13489997158104	28.7000045776367	1.75821376362138	28.6999969482422	3.96439997158086	28.6999969482422	3.43516635100722	28.6999969482422	6.91859997158463	28.6999969482422	6.76669870114697	28.7000007629395	13.829299971585	28.7000007629395	13.1312745978128	28.7000007629395	25.616899971581	28.7000007629395	24.7482306578245	28.7000007629395	44.4744999715767	28.7000007629395	44.1176320567864	28.7000045776367	68.8827999715795	28.7000045776367	71.1423302384174
28.8000030517578	2.14450004406172	28.8000030517578	1.76431059806457	28.8000030517578	3.98050004405741	28.8000030517578	3.44698902961959	28.7999954223633	6.94160004406149	28.7999954223633	6.78962762978922	28.7999992370605	13.876200044062	28.7999992370605	13.1744022361876	28.7999992370605	25.6976000440591	28.7999992370605	24.8245209902412	28.7999992370605	44.5887000440562	28.7999992370605	44.2369943367365	28.8000030517578	69.0106000440574	28.8000030517578	71.2884242337075
28.9000015258789	2.1524000471145	28.9000015258789	1.77040708135229	28.9000015258789	3.99730004711091	28.9000015258789	3.45880950232966	28.9000015258789	6.96450004711369	28.9000015258789	6.81255332239801	28.8999977111816	13.9244000471153	28.8999977111816	13.2175	28.8999977111816	25.7776000471131	28.8999977111816	24.9007457284125	28.8999977111816	44.7030000471095	28.8999977111816	44.3561518296336	28.9000015258789	69.1462000471111	28.9000015258789	71.434017821994
29	2.16030000038154	29	1.77650321350487	29	4.01390000038009	29	3.47062867127545	29	6.99000000038359	29	6.83547228208609	29.0000038146973	13.9695998811767	29.0000038146973	13.2606049686903	29.0000038146973	25.8565998811719	29.0000038146973	24.9769107368122	28.9999961853027	44.818300000381	28.9999961853027	44.4751048868523	29	69.2842000003802	29	71.5791127162598
29.0999984741211	2.16759995670509	29.0999984741211	1.78259899454265	29.0999984741211	4.02689995670153	29.0999984741211	3.4824465366015	29.0999984741211	7.01709995670535	29.0999984741211	6.85838625911043	29.1000022888184	14.0130998374952	29.1000022888184	13.3036767905801	29.1000022888184	25.9382998374931	29.1000022888184	25.053004450645	29.1000022888184	44.9349998374928	29.1000022888184	44.5938629113556	29.0999984741211	69.4166999567024	29.0999984741211	71.7237106226292
29.2000045776367	2.1713998724008	29.2000045776367	1.78869488952404	29.1999969482422	4.03939999160502	29.1999969482422	3.4942630984523	29.1999969482422	7.04439999160968	29.1999969482422	6.8812952545528	29.2000007629395	14.0559999916077	29.2000007629395	13.3467300235016	29.2000007629395	26.0138999916089	29.2000007629395	25.1290327392861	29.2000007629395	45.0455999916048	29.2000007629395	44.7124081333666	29.2000045776367	69.545399872397	29.2000045776367	71.8678242210551
29.3000030517578	2.17899994487743	29.3000030517578	1.79478996836641	29.3000030517578	4.05479994487541	29.3000030517578	3.50607925836912	29.2999954223633	7.07030006408968	29.2999954223633	6.90419926949469	29.2999992370605	14.1022000640914	29.2999992370605	13.3897646754755	29.2999992370605	26.0914000640842	29.2999992370605	25.2049956589891	29.2999992370605	45.1609000640819	29.2999992370605	44.8307499678872	29.3000030517578	69.6729999448762	29.3000030517578	72.0114332194971
29.4000015258789	2.18890005359935	29.4000015258789	1.80088469615496	29.4000015258789	4.06480005359481	29.4000015258789	3.5178932136036	29.4000015258789	7.0946000535987	29.4000015258789	6.92710005245944	29.3999977111816	14.1538000535984	29.3999977111816	13.4327807545191	29.3999977111816	26.1699000535955	29.3999977111816	25.2808932659593	29.3999977111816	45.2774000535937	29.3999977111816	44.9488887658382	29.4000015258789	69.8002000535962	29.4000015258789	72.1545503218517
29.5	2.19999996147089	29.5	1.80697907291002	29.5	4.0811999614707	29.5	3.52970586579641	29.5	7.12749996147613	29.5	6.94999411003759	29.5000038146973	14.2002999614706	29.5000038146973	13.475781548438	29.5000038146973	26.2519999614706	29.5000038146973	25.3567313995035	29.4999961853027	45.3928999614691	29.4999961853027	45.0668248755663	29.5	69.9283999614709	29.5	72.2971772130416
29.5999984741211	2.20650005359494	29.5999984741211	1.81307309865192	29.5999984741211	4.09400005359566	29.5999984741211	3.54151721509206	29.5999984741211	7.15090005359889	29.5999984741211	6.97288319041328	29.6000022888184	14.2451999343866	29.6000022888184	13.5187605042428	29.6000022888184	26.3314999343856	29.6000022888184	25.4325	29.6000022888184	45.5035999343854	29.6000022888184	45.184567619622	29.5999984741211	70.0589000535947	29.5999984741211	72.4393155722331
29.7000045776367	2.21380007629341	29.7000045776367	1.81916723830519	29.6999969482422	4.10679995708415	29.6999969482422	3.55332726163507	29.6999969482422	7.17689995708861	29.6999969482422	6.99576729466825	29.7000007629395	14.292000076297	29.7000007629395	13.5617209111481	29.7000007629395	26.4095000762936	29.7000007629395	25.5082005450162	29.7000007629395	45.614700076294	29.7000007629395	45.3020993801617	29.7000045776367	70.1898000762958	29.7000045776367	72.580977861643
29.8000030517578	2.22419997062752	29.8000030517578	1.82526056205499	29.8000030517578	4.12619997062575	29.8000030517578	3.56513690646966	29.7999954223633	7.20549997063063	29.7999954223633	7.01864642388393	29.7999992370605	14.3384999706286	29.7999992370605	13.6046627771571	29.7999992370605	26.4942999706254	29.7999992370605	25.5838374571856	29.7999992370605	45.7313999706239	29.7999992370605	45.4194294939704	29.8000030517578	70.3154999706276	29.8000030517578	72.7221441344641
29.9000015258789	2.23279997062855	29.9000015258789	1.83135353485263	29.9000015258789	4.1420999706279	29.9000015258789	3.57694434784153	29.9000015258789	7.23279997062855	29.9000015258789	7.04152232413798	29.8999977111816	14.3874999706277	29.8999977111816	13.6475861102691	29.8999977111816	26.5749999706277	29.8999977111816	25.6594093369339	29.8999977111816	45.8445999706237	29.8999977111816	45.5365583070153	29.9000015258789	70.4415999706252	29.9000015258789	72.8628268785882
30	2.24339997368224	30	1.8374461567009	30	4.15699997367847	30	3.5887504868943	30	7.25949997367934	30	7.06439150613906	30.0000038146973	14.4399998544723	30.0000038146973	13.6904941915111	30.0000038146973	26.6530998544695	30.0000038146973	25.7349219985092	29.9999961853027	45.9573999736785	29.9999961853027	45.6534861646716	30	70.5757999736779	30	73.0030277503696
30.0999984741211	2.24799995575086	30.0999984741211	1.84353842755126	30.0999984741211	4.16809995575022	30.0999984741211	3.60055532377245	30.0999984741211	7.28569995575162	30.0999984741211	7.08725571634373	30.1000022888184	14.4858999557509	30.1000022888184	13.7333804821109	30.1000022888184	26.7342999557477	30.1000022888184	25.8103639761704	30.1000022888184	46.0682999557466	30.1000022888184	45.7702223097968	30.0999984741211	70.7048999557483	30.0999984741211	73.1427484005133
30.2000045776367	2.25099979591687	30.2000045776367	1.84963081227586	30.1999969482422	4.18170003433261	30.1999969482422	3.6123588586205	30.1999969482422	7.31470003433424	30.1999969482422	7.1101149558324	30.2000007629395	14.5328999151243	30.2000007629395	13.7762482638583	30.2000007629395	26.8168999151239	30.2000007629395	25.8857410890254	30.2000007629395	46.1790999151199	30.2000007629395	45.8867492751719	30.2000045776367	70.8284997959163	30.2000045776367	73.2820010778016
30.3000030517578	2.25720001029913	30.3000030517578	1.85572238132756	30.3000030517578	4.19540001029964	30.3000030517578	3.62416199198593	30.2999954223633	7.33960012951138	30.2999954223633	7.13296922568521	30.2999992370605	14.5792001295085	30.2999992370605	13.8190975447415	30.2999992370605	26.8978001295072	30.2999992370605	25.9610533928491	30.2999992370605	46.2858001295062	30.2999992370605	46.0030763177684	30.3000030517578	70.9502000102984	30.3000030517578	73.4207661733096
30.4000015258789	2.26670001945968	30.4000015258789	1.8618135995237	30.4000015258789	4.20920001945342	30.4000015258789	3.63596292310795	30.4000015258789	7.3646000194567	30.4000015258789	7.15582027008248	30.3999977111816	14.6233001386681	30.3999977111816	13.8619283327449	30.3999977111816	26.974700138664	30.3999977111816	26.0363009433685	30.3999977111816	46.3932001386638	30.3999977111816	46.1192037806038	30.4000015258789	71.0745000194547	30.4000015258789	73.5590559642052
30.5	2.27660000591277	30.5	1.86790446688454	30.5	4.22620000590905	30.5	3.64776255263335	30.5	7.38700000591416	30.5	7.17866460352403	30.5000038146973	14.6703000059169	30.5000038146973	13.9047439015142	30.5000038146973	27.0502000059096	30.5000038146973	26.1114895298807	30.4999961853027	46.5051000059102	30.4999961853027	46.2351320061092	30.5	71.1986000059114	30.5	73.696872078555
30.5999984741211	2.2881999561323	30.5999984741211	1.87399498343032	30.5999984741211	4.2398999561301	30.5999984741211	3.65956088070665	30.5999984741211	7.4089999561329	30.5999984741211	7.20150397056867	30.6000022888184	14.715199956132	30.6000022888184	13.9475377262889	30.6000022888184	27.1303999561314	30.6000022888184	26.1866077358536	30.6000022888184	46.6134999561291	30.6000022888184	46.3508701581329	30.5999984741211	71.3222999561294	30.5999984741211	73.8342161388608
30.7000045776367	2.29699980678561	30.7000045776367	1.88008561381778	30.6999969482422	4.25610004520422	30.6999969482422	3.67135790747232	30.6999969482422	7.43540004520764	30.6999969482422	7.22433837229551	30.7000007629395	14.761999925995	30.7000007629395	13.9903130821175	30.7000007629395	27.2073999259956	30.7000007629395	26.2616613554232	30.7000007629395	46.7207999259917	30.7000007629395	46.4664009187949	30.7000045776367	71.4447998067844	30.7000045776367	73.9711001869613
30.8000030517578	2.30420002422397	30.8000030517578	1.88617542876745	30.8000030517578	4.27040002422291	30.8000030517578	3.6831545329814	30.7999954223633	7.45820026264118	30.7999954223633	7.24716780978339	30.7999992370605	14.8054001434357	30.7999992370605	14.0330699769707	30.7999992370605	27.2840001434306	30.7999992370605	26.3366504441267	30.7999992370605	46.8291	30.7999992370605	46.5817334659376	30.8000030517578	71.5685000242229	30.8000030517578	74.1075049488184
30.9000015258789	2.31169999103804	30.9000015258789	1.89226489296284	30.9000015258789	4.28679999103406	30.9000015258789	3.69494895746603	30.9000015258789	7.48619999103903	30.9000015258789	7.26999402531732	30.8999977111816	14.849799991036	30.8999977111816	14.0758084188155	30.8999977111816	27.360599991036	30.8999977111816	26.4115750574542	30.8999977111816	46.9466999910328	30.8999977111816	46.6968681396565	30.9000015258789	71.693299991035	30.9000015258789	74.2434424910733
31	2.31799995041001	31	1.89835400642418	31	4.30059995040938	31	3.70674208107651	31	7.50899995041254	31	7.2928135371842	31.0000038146973	14.893499950409	31.0000038146973	14.1185316742391	31.0000038146973	27.4324999504097	31.0000038146973	26.4864409598588	30.9999961853027	47.0609000696131	30.9999961853027	46.8118052794663	31	71.815199950408	31	74.378914414172
31.0999984741211	2.32530005912849	31.0999984741211	1.90444276917174	31.0999984741211	4.31040005912655	31.0999984741211	3.71853390395732	31.0999984741211	7.53130005913044	31.0999984741211	7.31562808804714	31.1000022888184	14.9406999399216	31.1000022888184	14.1612332325486	31.1000022888184	27.5109999399174	31.1000022888184	26.5612367838063	31.1000022888184	47.1750999399155	31.1000022888184	46.9265539708837	31.0999984741211	71.9354000591266	31.0999984741211	74.513922313098
31.2000045776367	2.33419986000445	31.2000045776367	1.91053164572846	31.1999969482422	4.32489997920857	31.1999969482422	3.73032442625294	31.1999969482422	7.55309997921358	31.1999969482422	7.33843767898394	31.2000007629395	14.984499860002	31.2000007629395	14.203916361731	31.2000007629395	27.5872998599989	31.2000007629395	26.6359682985683	31.2000007629395	47.2886998600006	31.2000007629395	47.0410970440938	31.2000045776367	72.0583998600014	31.2000045776367	74.6484780249521
31.3000030517578	2.34250005779541	31.3000030517578	1.91661970708246	31.3000030517578	4.34070005779358	31.3000030517578	3.74211454751821	31.2999954223633	7.57510017700406	31.2999954223633	7.36124231107214	31.2999992370605	15.0276000577942	31.2999992370605	14.2465810697395	31.2999992370605	27.6576000577916	31.2999992370605	26.7106355594457	31.2999992370605	47.3962000577922	31.2999992370605	47.1554435984886	31.3000030517578	72.1868000577924	31.3000030517578	74.7825626036354
31.4000015258789	2.34769994468661	31.4000015258789	1.92270741778343	31.4000015258789	4.35329994468702	31.4000015258789	3.75390246897768	31.4000015258789	7.60239994468793	31.4000015258789	7.38404372470352	31.3999977111816	15.0764000638992	31.3999977111816	14.2892273645237	31.3999977111816	27.7267000638967	31.3999977111816	26.7852386216211	31.3999977111816	47.508200063894	31.3999977111816	47.2695939712694	31.4000015258789	72.311799944684	31.4000015258789	74.9161879087751
31.5	2.35829996738539	31.5	1.92879477785164	31.5	4.36619996738227	31.5	3.7656890902854	31.5	7.62339996738956	31.5	7.40683844194791	31.5000038146973	15.1213000865973	31.5000038146973	14.3318585056275	31.5000038146973	27.8004000865949	31.5000038146973	26.8597832243437	31.4999961853027	47.6207000865943	31.4999961853027	47.3835484990618	31.5	72.4385999673832	31.5	75.0493555128783
31.5999984741211	2.37340002765632	31.5999984741211	1.93488178730733	31.5999984741211	4.38470002765825	31.5999984741211	3.77747441158585	31.5999984741211	7.64910002765828	31.5999984741211	7.4296282035748	31.6000022888184	15.1714000276588	31.6000022888184	14.3744679963952	31.6000022888184	27.8783000276562	31.6000022888184	26.9342580493254	31.6000022888184	47.7349000276554	31.6000022888184	47.4973161887847	31.5999984741211	72.567000027655	31.5999984741211	75.1820669851437
31.7000045776367	2.38250008049363	31.7000045776367	1.94096891053969	31.6999969482422	4.39969996127911	31.6999969482422	3.78925843302349	31.6999969482422	7.67419996128228	31.6999969482422	7.45241301066068	31.7000007629395	15.2213000804913	31.7000007629395	14.4170590977674	31.7000007629395	27.9520000804914	31.7000007629395	27.0086688410748	31.7000007629395	47.8435000804893	31.7000007629395	47.6108800160911	31.7000045776367	72.6895000804907	31.7000045776367	75.3143339612188
31.8000030517578	2.39449997177508	31.8000030517578	1.94705521880437	31.8000030517578	4.41539997177097	31.8000030517578	3.80104205365724	31.7999954223633	7.70129985256426	31.7999954223633	7.47519286428176	31.7999992370605	15.2707999717713	31.7999992370605	14.4596318176798	31.7999992370605	28.0271999717734	31.7999992370605	27.0830156546524	31.7999992370605	47.9534999717689	31.7999992370605	47.7242490043189	31.8000030517578	72.8111999717694	31.8000030517578	75.4461378171497
31.9000015258789	2.4058000381483	31.9000015258789	1.95314117651729	31.9000015258789	4.43190003814743	31.9000015258789	3.81282347570352	31.9000015258789	7.73110003814872	31.9000015258789	7.49796950293869	31.8999977111816	15.3161000381479	31.8999977111816	14.5021861640649	31.8999977111816	28.1016000381496	31.8999977111816	27.1572985450716	31.8999977111816	48.0655000381448	31.8999977111816	47.837423487755	31.9000015258789	72.9403000381462	31.9000015258789	75.5774902125441
32	2.4150999822632	32	1.95922678369872	32	4.44989998226083	32	3.8246035983204	32	7.75869998226335	32	7.52073945248011	32.0000038146973	15.3625998630523	32.0000038146973	14.544725389438	32.0000038146973	28.1750998630523	32.0000038146973	27.2315232274121	31.9999961853027	48.1792999822574	31.9999961853027	47.950403800114	32	73.0690999822618	32	75.7083926938344
32.0999984741211	2.42059994468946	32.0999984741211	1.96531204036889	32.0999984741211	4.45999994468366	32.0999984741211	3.83638242165234	32.0999984741211	7.78069994469115	32.0999984741211	7.54350445178392	32.1000022888184	15.4066999446877	32.1000022888184	14.5872430111506	32.1000022888184	28.2453999446843	32.1000022888184	27.3056784315002	32.1000022888184	48.2880999446825	32.1000022888184	48.0631988722091	32.0999984741211	73.1887999446881	32.0999984741211	75.8388468021715
32.2000045776367	2.42779996433455	32.2000045776367	1.97139741078329	32.1999969482422	4.4775999643316	32.1999969482422	3.8481599458438	32.1999969482422	7.80709996433143	32.1999969482422	7.5662645019253	32.2000007629395	15.4565999643346	32.2000007629395	14.629742283112	32.2000007629395	28.3218999643323	32.2000007629395	27.3797698771925	32.2000007629395	48.4038999643308	32.2000007629395	48.1757918265232	32.2000045776367	73.3076999643345	32.2000045776367	75.9688639753557
32.3000030517578	2.43400000362453	32.3000030517578	1.97748	32.3000030517578	4.49080000362665	32.3000030517578	3.85993706945808	32.2999954223633	7.83450012283356	32.2999954223633	7.58901960397919	32.2999992370605	15.5039000036268	32.2999992370605	14.6722232132407	32.2999992370605	28.3965000036224	32.2999992370605	27.4537976193147	32.2999992370605	48.5162000036216	32.2999992370605	48.2881916075064	32.3000030517578	73.4304000036245	32.3000030517578	76.0984259062959
32.4000015258789	2.44090001888617	32.4000015258789	1.98356617169622	32.4000015258789	4.5022000188801	32.4000015258789	3.87171199570286	32.4000015258789	7.85430001888381	32.4000015258789	7.61177149455708	32.3999977111816	15.5473001380924	32.3999977111816	14.7146858094513	32.3999977111816	28.4667001380913	32.3999977111816	27.5277617126455	32.3999977111816	48.623	32.3999977111816	48.4003985465948	32.4000015258789	73.5482000188822	32.4000015258789	76.2275440563609
32.5	2.44890002804095	32.5	1.98965002649721	32.5	4.51560002803672	32.5	3.88348562324055	32.5	7.8776000280377	32.5	7.63451670328235	32.5000038146973	15.5912999088287	32.5000038146973	14.7571333172464	32.5000038146973	28.5430999088276	32.5000038146973	27.6016678477389	32.4999961853027	48.7236000280354	32.4999961853027	48.5124129746575	32.5	73.6706000280356	32.5	76.3562199457727
32.5999984741211	2.45429994812002	32.5999984741211	1.99573353088822	32.5999984741211	4.52979994811903	32.5999984741211	3.89525795221559	32.5999984741211	7.89979994812165	32.5999984741211	7.65725696714338	32.6000022888184	15.6373001865395	32.6000022888184	14.799559267954	32.6000022888184	28.6170001865357	32.6000022888184	27.6755048027906	32.6000022888184	48.8306001865385	32.6000022888184	48.6242437461648	32.5999984741211	73.7912999481196	32.5999984741211	76.4844550873977
32.7000045776367	2.46549987392427	32.7000045776367	2.00181714899105	32.6999969482422	4.55279999313279	32.6999969482422	3.90702898277243	32.6999969482422	7.92979999313684	32.6999969482422	7.67999228721404	32.7000007629395	15.6899998739245	32.7000007629395	14.8419669084676	32.7000007629395	28.6987998739241	32.7000007629395	27.749278273111	32.7000007629395	48.945899873921	32.7000007629395	48.7358741278961	32.7000045776367	73.9163998739241	32.7000045776367	76.6122607244158
32.8000030517578	2.4730999691019	32.8000030517578	2.00789995259613	32.8000030517578	4.56569996910184	32.8000030517578	3.9188	32.7999954223633	7.95320020752479	32.7999954223633	7.70272266456795	32.7999992370605	15.7367000883132	32.7999992370605	14.8843562466879	32.7999992370605	28.7666000883073	32.7999992370605	27.8229883132921	32.7999992370605	49.0530000883045	32.7999992370605	48.8473129878428	32.8000030517578	74.0358999691016	32.8000030517578	76.739618862159
32.9000015258789	2.47740001450074	32.9000015258789	2.01398240585201	32.9000015258789	4.58000001449182	32.9000015258789	3.93056804703375	32.9000015258789	7.97700001449994	32.9000015258789	7.72544983392955	32.8999977111816	15.7809001337046	32.8999977111816	14.9267272905123	32.8999977111816	28.8389001337055	32.8999977111816	27.8966349778791	32.8999977111816	49.1568001337037	32.8999977111816	48.9585606546167	32.9000015258789	74.1560000144964	32.9000015258789	76.8665407669372
33	2.4807	33	2.02006450877892	33	4.59050003280572	33	3.94233518310364	33	8.00290003281043	33	7.74817032869283	33.0000038146973	15.8219000328063	33.0000038146973	14.9690832784454	33.0000038146973	28.9089000328058	33.0000038146973	27.9702239330057	32.9999961853027	49.2623001520114	32.9999961853027	49.0696174562678	33	74.2736000328041	33	76.9930279329978
33.0999984741211	2.49009994373409	33.0999984741211	2.02614626139712	33.0999984741211	4.60959994373115	33.0999984741211	3.95410102133312	33.0999984741211	8.02699994373688	33.0999984741211	7.7708858839587	33.1000022888184	15.8689000629456	33.1000022888184	15.0114177557617	33.1000022888184	28.9880000629455	33.1000022888184	28.0437440050296	33.1000022888184	49.376100062942	33.1000022888184	49.1804921715786	33.0999984741211	74.3914999437329	33.0999984741211	77.119081849482
33.2000045776367	2.49669997692399	33.2000045776367	2.03222812769476	33.1999969482422	4.62409997692157	33.1999969482422	3.96586556186663	33.1999969482422	8.05359997691994	33.1999969482422	7.79359650079972	33.2000007629395	15.9133999769219	33.2000007629395	15.0537339623537	33.2000007629395	29.0702999769237	33.2000007629395	28.1172008648204	33.2000007629395	49.4820999769181	33.2000007629395	49.2911682103931	33.2000045776367	74.5125999769189	33.2000045776367	77.2447135683657
33.3000030517578	2.50459999351369	33.3000030517578	2.03830917972959	33.3000030517578	4.63919999351492	33.3000030517578	3.97762970227702	33.2999954223633	8.07619999351664	33.2999954223633	7.8163021802882	33.2999992370605	15.9595999935154	33.2999992370605	15.0960319061046	33.2999992370605	29.1446999935142	33.2999992370605	28.1905945667374	33.2999992370605	49.5920999935115	33.2999992370605	49.4016543649003	33.3000030517578	74.6316999935152	33.3000030517578	77.3699054000197
33.4000015258789	2.51609997997366	33.4000015258789	2.04438988151647	33.4000015258789	4.65329997997469	33.4000015258789	3.98939164775291	33.4000015258789	8.10269997997239	33.4000015258789	7.83900465526358	33.3999977111816	16.000599979976	33.3999977111816	15.1383115948945	33.3999977111816	29.2177999799751	33.3999977111816	28.2639251650938	33.3999977111816	49.694999979969	33.3999977111816	49.5119509609139	33.4000015258789	74.7484999799708	33.4000015258789	77.4946684191872
33.5	2.52429996948558	33.5	2.05047023307565	33.5	4.66609996947955	33.5	4.00115229596615	33.5	8.12699996948504	33.5	7.86170046288635	33.5000038146973	16.0406998502731	33.5000038146973	15.1805762602449	33.5000038146973	29.2890998502735	33.5000038146973	28.3371983017078	33.4999961853027	49.7947000886888	33.4999961853027	49.6220583236914	33.5	74.8642999694821	33.5	77.6190040947746
33.5999984741211	2.53059999828474	33.5999984741211	2.0565502344274	33.5999984741211	4.68149999828165	33.5999984741211	4.01291164706116	33.5999984741211	8.15169999828504	33.5999984741211	7.88439	33.6000022888184	16.0823998790729	33.6000022888184	15.2228194613468	33.6000022888184	29.3594998790759	33.6000022888184	28.4104028508922	33.6000022888184	49.8933998790708	33.6000022888184	49.7319851569766	33.5999984741211	74.9776999982823	33.5999984741211	77.7429138906769
33.7000045776367	2.53769994106187	33.7000045776367	2.06263034942625	33.6999969482422	4.69639994106183	33.6999969482422	4.02466970118237	33.6999969482422	8.17849994106655	33.6999969482422	7.9070772767918	33.7000007629395	16.1267999410666	33.7000007629395	15.2650444311068	33.7000007629395	29.4306999410619	33.7000007629395	28.4835444591812	33.7000007629395	49.9967999410619	33.7000007629395	49.8417150124581	33.7000045776367	75.0956999410628	33.7000045776367	77.8664086709719
33.8000030517578	2.54470001049413	33.8000030517578	2.06870965039716	33.8000030517578	4.71170001049177	33.8000030517578	4.03642735540783	33.7999954223633	8.20590001049277	33.7999954223633	7.92975828521673	33.7999992370605	16.1706000104896	33.7999992370605	15.3072511776991	33.7999992370605	29.508900010489	33.7999992370605	28.5566231807027	33.7999992370605	50.1021000104884	33.7999992370605	49.9512566071725	33.8000030517578	75.2121000104889	33.8000030517578	77.9894710445599
33.9000015258789	2.54770002269652	33.9000015258789	2.07478860122139	33.9000015258789	4.72490002269842	33.9000015258789	4.04818281591581	33.9000015258789	8.23050002270247	33.9000015258789	7.95243609260326	33.8999977111816	16.2108001419074	33.8999977111816	15.3494397089559	33.8999977111816	29.5831001419065	33.8999977111816	28.6296390695385	33.8999977111816	50.2000001419037	33.8999977111816	50.0606102641621	33.9000015258789	75.323500022696	33.9000015258789	78.1121118983592
34	2.55289998207445	34	2.0808672019192	34	4.73629998207252	34	4.05993697988327	34	8.25619998207185	34	7.97510723987433	34.0000038146973	16.2528001012834	34.0000038146973	15.3916132492078	34.0000038146973	29.6598001012826	34.0000038146973	28.7025977432962	33.9999961853027	50.2986001012796	33.9999961853027	50.1697763038463	34	75.4353999820705	34	78.2343326770143
34.0999984741211	2.56799995022084	34.0999984741211	2.08694545251084	34.0999984741211	4.75459995021811	34.0999984741211	4.07168984745464	34.0999984741211	8.28629995022129	34.0999984741211	7.99777345836204	34.1000022888184	16.3046999502221	34.1000022888184	15.4337653715342	34.1000022888184	29.740099950217	34.1000022888184	28.775488124038	34.1000022888184	50.4079999502137	34.1000022888184	50.2787633559781	34.0999984741211	75.5586999502193	34.0999984741211	78.3561348194171
34.2000045776367	2.57689986725018	34.2000045776367	2.0930238167173	34.1999969482422	4.76739998645644	34.1999969482422	4.08344141877434	34.1999969482422	8.31339998645853	34.1999969482422	8.02043474913634	34.2000007629395	16.3533999864594	34.2000007629395	15.4758993018732	34.2000007629395	29.8164999864566	34.2000007629395	28.8483158340672	34.2000007629395	50.515899986458	34.2000007629395	50.3875551139233	34.2000045776367	75.6704998672503	34.2000045776367	78.4775290047388
34.3000030517578	2.58310002574945	34.3000030517578	2.09910136713065	34.3000030517578	4.78260002574825	34.3000030517578	4.09519259042587	34.2999954223633	8.33880014496026	34.2999954223633	8.04309111326692	34.2999992370605	16.3963000257536	34.2999992370605	15.5180150480756	34.2999992370605	29.8925000257477	34.2999992370605	28.9210809272814	34.2999992370605	50.6203000257483	34.2999992370605	50.4961602201583	34.3000030517578	75.7826000257483	34.3000030517578	78.5984981399922
34.4000015258789	2.58649996414533	34.4000015258789	2.10517856749859	34.4000015258789	4.79329996414162	34.4000015258789	4.1069415695766	34.4000015258789	8.35979996414244	34.4000015258789	8.06574427982931	34.3999977111816	16.4382002025595	34.3999977111816	15.5601126179888	34.3999977111816	29.9629002025613	34.3999977111816	28.9937834575323	34.3999977111816	50.7194002025572	34.3999977111816	50.6045789949247	34.4000015258789	75.8857999641405	34.4000015258789	78.7190529263427
34.5	2.58859996890897	34.5	2.11125541784138	34.5	4.80269996891002	34.5	4.11868925288206	34.5	8.37859996891348	34.5	8.08839079350481	34.5000038146973	16.4796000881215	34.5000038146973	15.6021952292163	34.5000038146973	30.0337000881191	34.5000038146973	29.0664290183207	34.4999961853027	50.8195002073262	34.4999961853027	50.7128117579158	34.5	75.9812999689093	34.5	78.839194783119
34.5999984741211	2.60050004577715	34.5999984741211	2.11733191817927	34.5999984741211	4.82240004577761	34.5999984741211	4.13043563928405	34.5999984741211	8.40640004578017	34.5999984741211	8.11103238374417	34.6000022888184	16.5254999265671	34.6000022888184	15.644256468694	34.6000022888184	30.1153999265662	34.6000022888184	29.1390065775015	34.6000022888184	50.9258999265621	34.6000022888184	50.8208670646645	34.5999984741211	76.0878000457778	34.5999984741211	78.9589251248045
34.7000045776367	2.60769963397979	34.7000045776367	2.12340853209971	34.6999969482422	4.8332999916056	34.6999969482422	4.14218073009719	34.6999969482422	8.42789999160959	34.6999969482422	8.13366905161603	34.7000007629395	16.5620998724007	34.7000007629395	15.6862995554043	34.7000007629395	30.1877998723976	34.7000007629395	29.2115217339097	34.7000007629395	51.0236998723958	34.7000007629395	50.9287287468655	34.7000045776367	76.1916996339787	34.7000045776367	79.0782544489957
34.8000030517578	2.6100000295628	34.8000030517578	2.12948433246186	34.8000030517578	4.84450002956146	34.8000030517578	4.1539254214094	34.7999954223633	8.44570038719394	34.7999954223633	8.15630079818879	34.7999992370605	16.6044001487753	34.7999992370605	15.7283244971809	34.7999992370605	30.2582001487717	34.7999992370605	29.2839745419999	34.7999992370605	51.1211001487718	34.7999992370605	51.0364053731154	34.8000030517578	76.2966000295637	34.8000030517578	79.1971659535305
34.9000015258789	2.61609996319021	34.9000015258789	2.13555978287987	34.9000015258789	4.85509996318797	34.9000015258789	4.16566792137554	34.9000015258789	8.47019996318704	34.9000015258789	8.17892935065907	34.8999977111816	16.6502999631921	34.8999977111816	15.7703313018537	34.8999977111816	30.3338999631851	34.8999977111816	29.3563650553806	34.8999977111816	51.2206999631853	34.8999977111816	51.1438972609242	34.9000015258789	76.4059999631863	34.9000015258789	79.3156701576406
35	2.62509998149835	35	2.14163488337399	35	4.86629998149874	35	4.1774091261823	35	8.49199998149925	35	8.20155125746244	35.0000038146973	16.6896999814999	35.0000038146973	15.8123231800886	35.0000038146973	30.4069999814965	35.0000038146973	29.4286988435347	34.9999961853027	51.3160001007054	34.9999961853027	51.2512047272586	35	76.5119999814997	35	79.4337684538683
35.0999984741211	2.63120002384312	35.0999984741211	2.14770963396447	35.0999984741211	4.8778000238417	35.0999984741211	4.18914903597283	35.0999984741211	8.51730002384284	35.0999984741211	8.22416824617037	35.1000022888184	16.7330000238435	35.1000022888184	15.854293732648	35.1000022888184	30.4843000238434	35.1000022888184	29.500964923396	35.1000022888184	51.4143	35.1000022888184	51.358336254516	35.0999984741211	76.6163000238412	35.0999984741211	79.5514622337827
35.2000045776367	2.63829981556046	35.2000045776367	2.1537844981053	35.1999969482422	4.89310005397419	35.1999969482422	4.20088765089024	35.1999969482422	8.54670005398293	35.1999969482422	8.24678031785019	35.2000007629395	16.7819999347703	35.2000007629395	15.8962461715739	35.2000007629395	30.5602999347684	35.2000007629395	29.5731688691023	35.2000007629395	51.5147999347682	35.2000007629395	51.4652758126236	35.2000045776367	76.7276998155576	35.2000045776367	79.6687618168528
35.3000030517578	2.64710001030107	35.3000030517578	2.15985854892259	35.3000030517578	4.90740001029917	35.3000030517578	4.21262586652836	35.2999954223633	8.57430012951227	35.2999954223633	8.26938747356897	35.2999992370605	16.8286000102999	35.2999992370605	15.9381805046823	35.2999992370605	30.6352000102997	35.2999992370605	29.6453107340791	35.2999992370605	51.6129000102956	35.2999992370605	51.5720318969314	35.3000030517578	76.8353000102979	35.3000030517578	79.7856506866136
35.4000015258789	2.65359996662301	35.4000015258789	2.16593224989701	35.4000015258789	4.9186999666199	35.4000015258789	4.22436189203005	35.4000015258789	8.59819996662554	35.4000015258789	8.29199143864649	35.3999977111816	16.8708000858351	35.3999977111816	15.9800967397862	35.3999977111816	30.7106000858294	35.3999977111816	29.7173905717059	35.3999977111816	51.7109000858291	35.3999977111816	51.678604822243	35.4000015258789	76.939799966618	35.4000015258789	79.9021391832591
35.5	2.65679996833933	35.5	2.17200560104882	35.5	4.92959996833451	35.5	4.23609662308789	35.5	8.6197999683427	35.5	8.31458876526852	35.5000038146973	16.9104	35.5000038146973	16.0219980806284	35.5000038146973	30.7858998491283	35.5000038146973	29.7894139275646	35.4999961853027	51.8067002067546	35.4999961853027	51.784994902824	35.5	77.0429999683402	35.5	80.0182286782185
35.5999984741211	2.66050003948476	35.5999984741211	2.17807860239826	35.5999984741211	4.93850003948319	35.5999984741211	4.24783005984497	35.5999984741211	8.64010003948351	35.5999984741211	8.33718117912925	35.6000022888184	16.9525999202742	35.6000022888184	16.0638781417684	35.6000022888184	30.8590999202715	35.6000022888184	29.8613698657258	35.6000022888184	51.9020999202694	35.6000022888184	51.8912105485633	35.5999984741211	77.1405000394807	35.5999984741211	80.1339205382364
35.7000045776367	2.66909994602247	35.7000045776367	2.18415171726586	35.6999969482422	4.95219994602303	35.6999969482422	4.25956220244432	35.6999969482422	8.66379994602539	35.6999969482422	8.35976868129473	35.7000007629395	16.9957999460239	35.7000007629395	16.1057401283222	35.7000007629395	30.9350999460221	35.7000007629395	29.9332639364064	35.7000007629395	52.0008999460188	35.7000007629395	51.9972358664407	35.7000045776367	77.2422999460214	35.7000045776367	80.249224906796
35.8000030517578	2.67920000191225	35.8000030517578	2.19022401904465	35.8000030517578	4.97160000190706	35.8000030517578	4.27129	35.7999954223633	8.68670012112125	35.7999954223633	8.3823512728307	35.7999992370605	17.0393000019067	35.7999992370605	16.1475840480886	35.7999992370605	31.0083000019076	35.7999992370605	30.005096192804	35.7999992370605	52.0998000019026	35.7999992370605	52.103079279188	35.8000030517578	77.3457000019043	35.8000030517578	80.3641255484346
35.9000015258789	2.68780004119981	35.9000015258789	2.19629597108184	35.9000015258789	4.98510004119817	35.9000015258789	4.2830235006003	35.9000015258789	8.70990004120176	35.9000015258789	8.40493067718213	35.8999977111816	17.0807000411987	35.8999977111816	16.1894099088633	35.8999977111816	31.077600041197	35.8999977111816	30.0768666880703	35.8999977111816	52.1961000411975	35.8999977111816	52.2087410989278	35.9000015258789	77.446800041198	35.9000015258789	80.4786326275348
36	2.69610000801185	36	2.20236757339768	36	4.99990000800972	36	4.29475176148597	36	8.73810000801313	36	8.42750345028092	36.0000038146973	17.1244998888033	36.0000038146973	16.2312209074812	36.0000038146973	31.1534998888019	36.0000038146973	30.1485809439892	35.9999961853027	52.3018000080083	35.9999961853027	52.3142216372492	36	77.5497000080104	36	80.5927474922765
36.0999984741211	2.69950001411416	36.0999984741211	2.20843882601242	36.0999984741211	5.01610001411609	36.0999984741211	4.30647872878602	36.0999984741211	8.7655000141167	36.0999984741211	8.45007131594604	36.1000022888184	17.1656000141156	36.1000022888184	16.2730106722688	36.1000022888184	31.2282000141167	36.1000022888184	30.2202280715658	36.1000022888184	52.4061000141119	36.1000022888184	52.4195292321554	36.0999984741211	77.6488000141144	36.0999984741211	80.706471486242
36.2000045776367	2.7069998752595	36.2000045776367	2.21451019211319	36.1999969482422	5.03209999446699	36.1999969482422	4.31820440264343	36.1999969482422	8.79309999446923	36.1999969482422	8.4726342752422	36.2000007629395	17.2133999944708	36.2000007629395	16.3147824014311	36.2000007629395	31.2982999944688	36.2000007629395	30.2918135971992	36.2000007629395	52.5069999944681	36.2000007629395	52.5246481265088	36.2000045776367	77.7518998752603	36.2000045776367	80.8198145774807
36.3000030517578	2.71560000057434	36.3000030517578	2.22058074530475	36.3000030517578	5.04480000057447	36.3000030517578	4.32992967766474	36.2999954223633	8.81760011978622	36.2999954223633	8.49519232923387	36.2999992370605	17.2566000005754	36.2999992370605	16.3565361027498	36.2999992370605	31.3659000005719	36.2999992370605	30.3633375738601	36.2999992370605	52.6034000005711	36.2999992370605	52.6295866710462	36.3000030517578	77.854700000571	36.3000030517578	80.9327608083943
36.4000015258789	2.72419999008343	36.4000015258789	2.22665094871085	36.4000015258789	5.05679999008134	36.4000015258789	4.34165276496715	36.4000015258789	8.84509999008515	36.4000015258789	8.5177471994932	36.3999977111816	17.2968001092922	36.3999977111816	16.3982717840033	36.3999977111816	31.4340001092896	36.3999977111816	30.4348000544739	36.3999977111816	52.702000109286	36.3999977111816	52.7343451724506	36.4000015258789	77.9552999900807	36.4000015258789	81.0453201706247
36.5	2.72750005512353	36.5	2.23272080248785	36.5	5.07000005512236	36.5	4.35337455925582	36.5	8.86860005512426	36.5	8.54029544569418	36.5000038146973	17.3366999359132	36.5000038146973	16.4399926351334	36.5000038146973	31.5018999359127	36.5000038146973	30.5062065371283	36.4999961853027	52.8010001743314	36.4999961853027	52.8389239417664	36.5	78.0517000551226	36.5	81.157493989323
36.5999984741211	2.73110005073613	36.5999984741211	2.2387903066559	36.5999984741211	5.08130005073326	36.5999984741211	4.36509506067369	36.5999984741211	8.8951000507368	36.5999984741211	8.56283878978256	36.6000022888184	17.3810999315283	36.6000022888184	16.4816922982039	36.6000022888184	31.5687999315269	36.6000022888184	30.5775461795625	36.6000022888184	52.887999931525	36.6000022888184	52.9433312458392	36.5999984741211	78.1501000507342	36.5999984741211	81.269283585111
36.7000045776367	2.73639994373298	36.7000045776367	2.24485992426861	36.6999969482422	5.09479994373032	36.6999969482422	4.3768142693637	36.6999969482422	8.92159994373651	36.6999969482422	8.58537723282176	36.7000007629395	17.4214999437318	36.7000007629395	16.5233739645238	36.7000007629395	31.6335999437324	36.7000007629395	30.6488244844595	36.7000007629395	52.9838999437306	36.7000007629395	53.0475514622081	36.7000045776367	78.248599943734	36.7000045776367	81.3806987593093
36.8000030517578	2.7424999498362	36.8000030517578	2.25092872925247	36.8000030517578	5.10859994983912	36.8000030517578	4.38853307943915	36.7999954223633	8.94710006905007	36.7999954223633	8.60791077587494	36.7999992370605	17.4657000690459	36.7999992370605	16.5650376418575	36.7999992370605	31.7040000690467	36.7999992370605	30.7200415045647	36.7999992370605	53.0791000690442	36.7999992370605	53.151592870183	36.8000030517578	78.3466999498378	36.8000030517578	81.4917238240462
36.9000015258789	2.74519994545335	36.9000015258789	2.25699718468779	36.9000015258789	5.12089994544658	36.9000015258789	4.40024970300356	36.9000015258789	8.9698999454522	36.9000015258789	8.63044113897563	36.8999977111816	17.5097000646601	36.8999977111816	16.6066833379661	36.8999977111816	31.7707000646624	36.8999977111816	30.7911972925783	36.8999977111816	53.1716000646556	36.8999977111816	53.2554557765475	36.9000015258789	78.4445999454474	36.9000015258789	81.6023686008314
37	2.74920002403451	37	2.26306529059469	37	5.13330002403018	37	4.41196503426882	37	8.99000002403409	37	8.6529648866428	37.0000038146973	17.5561999048259	37.0000038146973	16.6483142359132	37.0000038146973	31.8403999048242	37.0000038146973	30.862297322994	36.9999961853027	53.2621001432381	36.9999961853027	53.3591404875604	37	78.547400024032	37	81.7126343923377
37.0999984741211	2.7578000135436	37.0999984741211	2.26913304699331	37.0999984741211	5.14310001353806	37.0999984741211	4.42367907337781	37.0999984741211	9.0152000135422	37.0999984741211	8.67548373759964	37.1000022888184	17.6018000135446	37.1000022888184	16.6899239914702	37.1000022888184	31.9136000135404	37.1000022888184	30.9333308000841	37.1000022888184	53.3576000135399	37.1000022888184	53.4626551992409	37.0999984741211	78.655000013543	37.0999984741211	81.8225224967923
37.2000045776367	2.76530004368033	37.2000045776367	2.27520091680393	37.1999969482422	5.15940004367803	37.1999969482422	4.43539182047339	37.1999969482422	9.04280004368047	37.1999969482422	8.69799769291017	37.2000007629395	17.6416000436802	37.2000007629395	16.731515789065	37.2000007629395	31.9850000436782	37.2000007629395	31.0043032029182	37.2000007629395	53.4558000436737	37.2000007629395	53.5659844226917	37.2000045776367	78.7584	37.2000045776367	81.9320425488752
37.3000030517578	2.77059999084668	37.3000030517578	2.28126797421974	37.3000030517578	5.17399999084228	37.3000030517578	4.44710416917589	37.2999954223633	9.06929999084605	37.2999954223633	8.72050675363812	37.2999992370605	17.6847999908459	37.2999992370605	16.7730896364446	37.2999992370605	32.0610999908422	37.2999992370605	31.0752145840172	37.2999992370605	53.5526999908434	37.2999992370605	53.6691363664467	37.3000030517578	78.8578999908459	37.3000030517578	82.0411791276099
37.4000015258789	2.77750004062909	37.4000015258789	2.28733468218768	37.4000015258789	5.18760004062642	37.4000015258789	4.45881433257465	37.4000015258789	9.0949	37.4000015258789	8.74301263761826	37.3999977111816	17.7289000406272	37.3999977111816	16.8146455413528	37.3999977111816	32.1335000406252	37.3999977111816	31.1460649958575	37.3999977111816	53.6534000406245	37.3999977111816	53.7721113346726	37.4000015258789	78.9601000406255	37.4000015258789	82.149941884406
37.5	2.78000002269982	37.5	2.2934010407279	37.5	5.20050002269636	37.5	4.47052320438853	37.5	9.11450002270067	37.5	8.76551191199813	37.5000038146973	17.7675999034909	37.5000038146973	16.8562	37.5000038146973	32.2012999034887	37.5000038146973	31.2168598894401	37.4999961853027	53.7470001419024	37.4999961853027	53.8749096310153	37.5	79.0609000226978	37.5	82.2583321019214
37.5999984741211	2.78409995193942	37.5999984741211	2.29946704986053	37.5999984741211	5.21299995193476	37.5999984741211	4.48223078476034	37.5999984741211	9.13899995193424	37.5999984741211	8.78800629498529	37.6000022888184	17.8109999519365	37.6000022888184	16.8977067225321	37.6000022888184	32.2688999519341	37.6000022888184	31.2875885153711	37.6000022888184	53.8383999519319	37.6000022888184	53.9775393814318	37.5999984741211	79.155899951933	37.5999984741211	82.3663510562166
37.7000045776367	2.78899968948826	37.7000045776367	2.30553317237255	37.6999969482422	5.22480004711178	37.6999969482422	4.49393707383288	37.6999969482422	9.16400004711249	37.6999969482422	8.81049578764251	37.7000007629395	17.8538998086951	37.7000007629395	16.9392088462678	37.7000007629395	32.3403998086906	37.7000007629395	31.3582563292082	37.7000007629395	53.9315998086931	37.7000007629395	54.0799852294476	37.7000045776367	79.2575996894811	37.7000045776367	82.4740082179959
37.8000030517578	2.78820002918292	37.8000030517578	2.31159848272377	37.8000030517578	5.23480002918222	37.8000030517578	4.50564296473379	37.7999954223633	9.18480026760153	37.7999954223633	8.8329803910323	37.7999992370605	17.8958001483952	37.7999992370605	16.9806930585781	37.7999992370605	32.4067001483891	37.7999992370605	31.4288633832492	37.7999992370605	54.0268001483892	37.7999992370605	54.1822553134279	37.8000030517578	79.3521000291839	37.8000030517578	82.581288428515
37.9000015258789	2.78950002479542	37.9000015258789	2.31766344372782	37.9000015258789	5.24620002479423	37.9000015258789	4.51734667153766	37.9000015258789	9.20610002479953	37.9000015258789	8.85546182112281	37.8999977111816	17.9362001440059	37.8999977111816	17.0221593671932	37.8999977111816	32.4751001440054	37.8999977111816	31.4994097297475	37.8999977111816	54.1202001440033	37.8999977111816	54.2843499349461	37.9000015258789	79.447600024796	37.9000015258789	82.6882011779817
38	2.79419999771562	38	2.32372805540485	38	5.25779999771112	38	4.5290490874706	38	9.22939999771188	38	8.8779366487915	38.0000038146973	17.9844998785011	38.0000038146973	17.0636109414689	38.0000038146973	32.5453998785015	38.0000038146973	31.5699007963129	37.9999961853027	54.2156001169169	37.9999961853027	54.3863	38	79.5425999977124	38	82.7947477251033
38.0999984741211	2.79760000992246	38.0999984741211	2.32979231777499	38.0999984741211	5.27060000991696	38.0999984741211	4.54075021267537	38.0999984741211	9.25380000991936	38.0999984741211	8.90040659037891	38.1000022888184	18.0296000099188	38.1000022888184	17.1050414645068	38.1000022888184	32.615500009917	38.1000022888184	31.6403258796865	38.1000022888184	54.3065000099159	38.1000022888184	54.4880217502645	38.0999984741211	79.6358000099171	38.0999984741211	82.9009293242891
38.2000045776367	2.80449993000366	38.2000045776367	2.33585669349199	38.1999969482422	5.28430004921029	38.1999969482422	4.55245004729469	38.1999969482422	9.27820004921159	38.1999969482422	8.92287164694659	38.2000007629395	18.0767999300006	38.2000007629395	17.1464541070207	38.2000007629395	32.6876999300002	38.2000007629395	31.7106904120152	38.2000007629395	54.401499929998	38.2000007629395	54.5895917753782	38.2000045776367	79.7318999300005	38.2000045776367	83.0067552852112
38.3000030517578	2.81050003872224	38.3000030517578	2.34192025728214	38.3000030517578	5.29500003871726	38.3000030517578	4.56414948396379	38.2999954223633	9.30450015793031	38.2999954223633	8.9453318195558	38.2999992370605	18.1228000387237	38.2999992370605	17.1878488767275	38.2999992370605	32.7593000387205	38.2999992370605	31.7809944453749	38.2999992370605	54.4938000387156	38.2999992370605	54.6909875391991	38.3000030517578	79.8264000387171	38.3000030517578	83.1122107070352
38.4000015258789	2.81769995880313	38.4000015258789	2.34798347182585	38.4000015258789	5.31199995879797	38.4000015258789	4.57584673774196	38.4000015258789	9.32669995880133	38.4000015258789	8.96778882231012	38.3999977111816	18.1680000780143	38.3999977111816	17.2292257813404	38.3999977111816	32.8308000780125	38.3999977111816	31.8512380317973	38.3999977111816	54.5874000780059	38.3999977111816	54.7922093407316	38.4000015258789	79.9216999588025	38.4000015258789	83.2173049186181
38.5	2.8246999422081	38.5	2.35404633714325	38.5	5.3269999422082	38.5	4.58754270136284	38.5	9.35459994220946	38.5	8.99023922981286	38.5000038146973	18.2160999422085	38.5000038146973	17.2705879833811	38.5000038146973	32.9054999422078	38.5000038146973	31.9214265756015	38.4999961853027	54.6819000614123	38.4999961853027	54.8932574784693	38.5	80.0196999422078	38.5	83.322039157049
38.5999984741211	2.83189997844966	38.5999984741211	2.36010885325448	38.5999984741211	5.34369997844624	38.5999984741211	4.59923737496912	38.5999984741211	9.38259997844943	38.5999984741211	9.01268475653959	38.6000022888184	18.2628999784502	38.6000022888184	17.3119291795708	38.6000022888184	32.9798999784471	38.6000022888184	31.991549419466	38.6000022888184	54.7718999784447	38.6000022888184	54.9941399400414	38.5999984741211	80.116399978444	38.5999984741211	83.4264146529004
38.7000045776367	2.83979975967304	38.7000045776367	2.36617148268006	38.6999969482422	5.35809999809135	38.6999969482422	4.61093075870348	38.6999969482422	9.40759999809234	38.6999969482422	9.0351254035506	38.7000007629395	18.3069998788851	38.7000007629395	17.3532525337864	38.7000007629395	33.0545998788839	38.7000007629395	32.0616119722275	38.7000007629395	54.8675998788822	38.7000007629395	55.094841629857	38.7000045776367	80.2162997596715	38.7000045776367	83.5304405593716
38.8000030517578	2.84489999676225	38.8000030517578	2.37223330041277	38.8000030517578	5.36939999675815	38.8000030517578	4.62262374470896	38.7999954223633	9.42980023517885	38.7999954223633	9.05756117190595	38.7999992370605	18.3468001159672	38.7999992370605	17.3945580537277	38.7999992370605	33.1231001159649	38.7999992370605	32.1316142857413	38.7999992370605	54.9559001159651	38.7999992370605	55.1953705463112	38.8000030517578	80.3115999967558	38.8000030517578	83.634102229003
38.9000015258789	2.84920004215383	38.9000015258789	2.37829476899974	38.9000015258789	5.38400004215146	38.9000015258789	4.63431454902905	38.9000015258789	9.45250004215632	38.9000015258789	9.07999377384663	38.8999977111816	18.3854000421561	38.8999977111816	17.4358457470909	38.8999977111816	33.1912000421507	38.8999977111816	32.2015564118186	38.8999977111816	55.0485000421504	38.8999977111816	55.2957269874305	38.9000015258789	80.4021000421526	38.9000015258789	83.7374088318809
39	2.8542	39	2.38435588846114	39	5.39480005130827	39	4.64600406390517	39	9.47880005131083	39	9.10241978769777	39.0000038146973	18.4296000513095	39.0000038146973	17.4771187695786	39.0000038146973	33.2616000513081	39.0000038146973	32.271443731588	38.9999961853027	55.1429000513053	38.9999961853027	55.3959112491299	39	80.4926000513078	39	83.8403615842356
39.0999984741211	2.8617000150698	39.0999984741211	2.3904166588171	39.0999984741211	5.41140001506574	39.0999984741211	4.65769228947996	39.0999984741211	9.50490001507205	39.0999984741211	9.12484092607199	39.1000022888184	18.4766998958585	39.1000022888184	17.5183708315016	39.1000022888184	33.3352998958617	39.1000022888184	32.3412656334684	39.1000022888184	55.2423998958548	39.1000022888184	55.4959312507228	39.0999984741211	80.5871000150692	39.0999984741211	83.9429616981421
39.2000045776367	2.86909988537082	39.2000045776367	2.39647754245497	39.1999969482422	5.42270000457938	39.1999969482422	4.66937922589601	39.1999969482422	9.52930000458218	39.1999969482422	9.14725719002834	39.2000007629395	18.5187000045808	39.2000007629395	17.559605089915	39.2000007629395	33.403000004575	39.2000007629395	32.4110275030867	39.2000007629395	55.3331000045728	39.2000007629395	55.5957720262203	39.2000045776367	80.6772998853667	39.2000045776367	84.0452181692335
39.3000030517578	2.87659999103562	39.3000030517578	2.40253761463389	39.3000030517578	5.4356999910342	39.3000030517578	4.68106576480451	39.2999954223633	9.55660011024884	39.2999954223633	9.16966858062564	39.2999992370605	18.5632999910376	39.2999992370605	17.6008215525014	39.2999992370605	33.4742999910377	39.2999992370605	32.4807293900076	39.2999992370605	55.4261999910304	39.2999992370605	55.6954415070275	39.3000030517578	80.7752999910335	39.3000030517578	84.1471165992497
39.4000015258789	2.88640004692206	39.4000015258789	2.40859733776782	39.4000015258789	5.44850004692125	39.4000015258789	4.69275012323256	39.4000015258789	9.58410004692269	39.4000015258789	9.19207680824436	39.3999977111816	18.6038000469198	39.3999977111816	17.6420202269398	39.3999977111816	33.5485000469234	39.3999977111816	32.5503713450487	39.3999977111816	55.5270000469172	39.3999977111816	55.7949399870373	39.4000015258789	80.8700000469216	39.4000015258789	84.2486660023563
39.5	2.89400005741118	39.5	2.41465671187691	39.5	5.46470005741139	39.5	4.70443319292966	39.5	9.60800005741112	39.5	9.21447845492739	39.5000038146973	18.6534999382056	39.5000038146973	17.6832042621286	39.5000038146973	33.6201999382029	39.5000038146973	32.6199587286542	39.4999961853027	55.6304999381973	39.4999961853027	55.8942677596394	39.5	80.9656000574105	39.5	84.3498675741606
39.5999984741211	2.90489999103738	39.5999984741211	2.42071573698132	39.5999984741211	5.47869999103568	39.5999984741211	4.71611497403836	39.5999984741211	9.63329999103735	39.5999984741211	9.23687523142639	39.6000022888184	18.7001999910353	39.6000022888184	17.7243673819389	39.6000022888184	33.6900999910358	39.6000022888184	32.6894809747685	39.6000022888184	55.7260999910322	39.6000022888184	55.9934326764488	39.5999984741211	81.0548999910352	39.5999984741211	84.4507225061919
39.7000045776367	2.91260009059988	39.7000045776367	2.42677487533524	39.6999969482422	5.49419997139194	39.6999969482422	4.72779546670121	39.6999969482422	9.6613999713918	39.6999969482422	9.2592671387992	39.7000007629395	18.7488999713933	39.7000007629395	17.7655127366184	39.7000007629395	33.7615999713889	39.7000007629395	32.7589434458885	39.7000007629395	55.8254999713863	39.7000007629395	56.0924198994282	39.7000045776367	81.1470000906011	39.7000045776367	84.5512396406154
39.8000030517578	2.92209996834208	39.8000030517578	2.4328332024641	39.8000030517578	5.50929996833656	39.8000030517578	4.73947556207778	39.7999954223633	9.68989996833989	39.7999954223633	9.2816541781034	39.7999992370605	18.7956999683411	39.7999992370605	17.8066403338325	39.7999992370605	33.8342999683373	39.7999992370605	32.8283461934113	39.7999992370605	55.9268999683336	39.7999992370605	56.1912372921815	39.8000030517578	81.2374999683343	39.8000030517578	84.651404822095
39.9000015258789	2.93130001373356	39.9000015258789	2.43889118064874	39.9000015258789	5.52020001373239	39.9000015258789	4.75115347817827	39.9000015258789	9.71380001373473	39.9000015258789	9.30403805786094	39.8999977111816	18.8417001329435	39.8999977111816	17.8477501812432	39.8999977111816	33.9019001329434	39.8999977111816	32.8976892686902	39.8999977111816	56.019900132942	39.8999977111816	56.2898851460949	39.9000015258789	81.3267000137312	39.9000015258789	84.7512269130996
40	2.94340005435879	40	2.4449488099093	40	5.53610005435621	40	4.76283010626048	40	9.7392000543623	40	9.32641536382844	40.0000038146973	18.8903999351496	40.0000038146973	17.888845420959	40.0000038146973	33.9758999351507	40.0000038146973	32.9669780067499	39.9999961853027	56.1174999351497	39.9999961853027	56.3883637520562	40	81.4255000543599	40	84.8507070888201
40.0999984741211	2.9498999940879	40.0999984741211	2.45100609026593	40.0999984741211	5.55109999408523	40.0999984741211	4.77450544646694	40.0999984741211	9.76129999408658	40.0999984741211	9.34878780489865	40.1000022888184	18.9346997556713	40.1000022888184	17.9299197903821	40.1000022888184	34.0452997556677	40.1000022888184	33.0362018868821	40.1000022888184	56.2082997556681	40.1000022888184	56.4866808945624	40.0999984741211	81.516299994084	40.0999984741211	84.9498465204302
40.2000045776367	2.95089984951119	40.2000045776367	2.45706348383973	40.1999969482422	5.55969996871863	40.1999969482422	4.78617949894012	40.1999969482422	9.7822999687196	40.1999969482422	9.37115538212816	40.2000007629395	18.9714999687203	40.2000007629395	17.9709764329676	40.2000007629395	34.106999968717	40.2000007629395	33.1053662485706	40.2000007629395	56.2948999687142	40.2000007629395	56.5848218624356	40.2000045776367	81.5967998495071	40.2000045776367	85.0486539001216
40.3000030517578	2.95689999446768	40.3000030517578	2.46312006642235	40.3000030517578	5.57219999446897	40.3000030517578	4.79785315434825	40.2999954223633	9.80750011367854	40.2999954223633	9.39351809657332	40.2999992370605	19.0163001136789	40.2999992370605	18.0120153563637	40.2999992370605	34.1722001136804	40.2999992370605	33.1744711429935	40.2999992370605	56.3821001136748	40.2999992370605	56.6827944520599	40.3000030517578	81.689999994469	40.3000030517578	85.1471153152622
40.4000015258789	2.95949998093056	40.4000015258789	2.46917630016151	40.4000015258789	5.5829999809248	40.4000015258789	4.80952463168405	40.4000015258789	9.83379998092641	40.4000015258789	9.41587765489959	40.3999977111816	19.0614999809295	40.3999977111816	18.0530365682151	40.3999977111816	34.2412999809276	40.3999977111816	33.2435166212848	40.3999977111816	56.4716999809243	40.3999977111816	56.7805989523383	40.4000015258789	81.783699980926	40.4000015258789	85.2452394759465
40.5	2.96689997482463	40.5	2.47523218507736	40.5	5.59709997482423	40.5	4.82119482171398	40.5	9.86189997482506	40.5	9.43823064657327	40.5000038146973	19.1066999748255	40.5000038146973	18.0940432038552	40.5000038146973	34.311799974821	40.5000038146973	33.3125079955745	40.4999961853027	56.5624999748215	40.4999961853027	56.8782356516795	40.5	81.8775999748214	40.5	85.3430275374269
40.5999984741211	2.97169994163778	40.5999984741211	2.48128772119006	40.5999984741211	5.61389994163619	40.5999984741211	4.83286372458046	40.5999984741211	9.88569994163845	40.5999984741211	9.46057877863022	40.6000022888184	19.1519999416378	40.6000022888184	18.1350290141881	40.6000022888184	34.3797999416347	40.6000022888184	33.381434790307	40.6000022888184	56.652699941631	40.6000022888184	56.9757122680386	40.5999984741211	81.9694999416351	40.5999984741211	85.4404806510128
40.7000045776367	2.98010018310742	40.7000045776367	2.48734337048764	40.6999969482422	5.62609994468585	40.6999969482422	4.84453134042591	40.6999969482422	9.91099994468823	40.6999969482422	9.4829220521258	40.7000007629395	19.2005000638965	40.7000007629395	18.1759971358906	40.7000007629395	34.4483000638938	40.7000007629395	33.4503023220523	40.7000007629395	56.7407000638923	40.7000007629395	57.0730142160141	40.7000045776367	82.0632001831036	40.7000045776367	85.5376073611081
40.8000030517578	2.99239995212702	40.8000030517578	2.4933982090279	40.8000030517578	5.64249995212595	40.8000030517578	4.8561985594275	40.7999954223633	9.93699983292026	40.7999954223633	9.5052604681151	40.7999992370605	19.2490999521287	40.7999992370605	18.2169475765939	40.7999992370605	34.521099952126	40.7999992370605	33.5191106417702	40.7999992370605	56.8267999521231	40.7999992370605	57.1701492253473	40.8000030517578	82.1536999521231	40.8000030517578	85.6343939917972
40.9000015258789	3.00359999580542	40.9000015258789	2.49945269882547	40.9000015258789	5.65559999580364	40.9000015258789	4.86786360155996	40.9000015258789	9.96279999580292	40.9000015258789	9.52759573140912	40.8999977111816	19.2952998765941	40.8999977111816	18.2578803439255	40.8999977111816	34.5958998765964	40.8999977111816	33.5878598003767	40.8999977111816	56.9134998765912	40.8999977111816	57.2671175824807	40.9000015258789	82.2443999958014	40.9000015258789	85.7308491043276
41	3.00810000801357	41	2.50550683990052	41	5.66990000800797	41	4.87952735709859	41	9.98730000801515	41	9.54992443517981	41.0000038146973	19.3406001272233	41.0000038146973	18.298798566458	41.0000038146973	34.6647001272177	41.0000038146973	33.6565550872057	40.9999961853027	57.0037001272176	40.9999961853027	57.3639195733678	41	82.3336000080126	41	85.8269738328129
41.0999984741211	3.01219996566942	41.0999984741211	2.51156063227321	41.0999984741211	5.68379996566728	41.0999984741211	4.89118982618578	41.0999984741211	10.0181999656706	41.0999984741211	9.57224828460816	41.1000022888184	19.3872999656669	41.1000022888184	18.3396960085683	41.1000022888184	34.7365999656686	41.1000022888184	33.7251860716604	41.1000022888184	57.094499965664	41.1000022888184	57.4605628487213	41.0999984741211	82.426099965669	41.0999984741211	85.9227693103677
41.2000045776367	3.02219995212727	41.2000045776367	2.51761453779853	41.1999969482422	5.69689995212684	41.1999969482422	4.90285100896389	41.1999969482422	10.0431999521279	41.1999969482422	9.59456728074828	41.2000007629395	19.429899952127	41.2000007629395	18.3805758001697	41.2000007629395	34.7987999521247	41.2000007629395	33.7937580474956	41.2000007629395	57.1870999521234	41.2000007629395	57.5570329477855	41.2000045776367	82.5131999521218	41.2000045776367	86.0182439359818
41.3000030517578	3.03250002460481	41.3000030517578	2.52366763280036	41.3000030517578	5.71030002460611	41.3000030517578	4.91451179511928	41.2999954223633	10.0676000246058	41.2999954223633	9.61688142465403	41.2999992370605	19.4729000246043	41.2999992370605	18.4214379488761	41.2999992370605	34.8634000246057	41.2999992370605	33.8622710654539	41.2999992370605	57.281500024601	41.2999992370605	57.6533375351217	41.3000030517578	82.5966000246044	41.3000030517578	86.1133842662759
41.4000015258789	3.0380999582303	41.4000015258789	2.52972037916031	41.4000015258789	5.72529995823061	41.4000015258789	4.92617040560813	41.4000015258789	10.0946999582302	41.4000015258789	9.63919241928394	41.3999977111816	19.5176999582291	41.3999977111816	18.4622824622977	41.3999977111816	34.9327999582274	41.3999977111816	33.9307251762346	41.3999977111816	57.3725	41.3999977111816	57.7494768946982	41.4000015258789	82.6823999582266	41.4000015258789	86.2081987175347
41.5	3.04320001106316	41.5	2.53577277689852	41.5	5.74400001106187	41.5	4.93782773021491	41.5	10.1189000110644	41.5	9.6614968615116	41.5000038146973	19.5628001302721	41.5000038146973	18.5031124622611	41.5000038146973	34.9999001302749	41.5000038146973	33.9991256464732	41.4999961853027	57.4603000110583	41.4999961853027	57.8454513099973	41.5	82.7743000110604	41.5	86.3026884060223
41.5999984741211	3.05420005169071	41.5999984741211	2.54182482603518	41.5999984741211	5.76310005168853	41.5999984741211	4.94948376908194	41.5999984741211	10.1442000516909	41.5999984741211	9.68379645466512	41.6000022888184	19.6047000516883	41.6000022888184	18.5439217265868	41.6000022888184	35.0684000516885	41.6000022888184	34.0674620903392	41.6000022888184	57.5520000516881	41.6000022888184	57.9412683675563	41.5999984741211	82.8685000516889	41.5999984741211	86.3968544441901
41.7000045776367	3.06380009536952	41.7000045776367	2.54787698829229	41.6999969482422	5.78039997615997	41.6999969482422	4.9611385223515	41.6999969482422	10.1730999761603	41.6999969482422	9.70609119979737	41.7000007629395	19.6489000953698	41.7000007629395	18.5847133784389	41.7000007629395	35.1414000953664	41.7000007629395	34.1357397788702	41.7000007629395	57.6449000953653	41.7000007629395	58.0369137302751	41.7000045776367	82.9632000953643	41.7000045776367	86.4907050882144
41.8000030517578	3.0722000198366	41.8000030517578	2.5539283402597	41.8000030517578	5.79610001983747	41.8000030517578	4.97279287921945	41.7999954223633	10.2006999006262	41.7999954223633	9.72838	41.7999992370605	19.696699900629	41.7999992370605	18.6254874254142	41.7999992370605	35.2129999006283	41.7999992370605	34.2039587625928	41.7999992370605	57.7392999006224	41.7999992370605	58.1323949962749	41.8000030517578	83.0590000198354	41.8000030517578	86.5842271234368
41.9000015258789	3.07479997615883	41.9000015258789	2.55997934368604	41.9000015258789	5.8067999761588	41.9000015258789	4.98444506162287	41.9000015258789	10.224299976162	41.9000015258789	9.75066785026405	41.8999977111816	19.7408000953692	41.8999977111816	18.6662438751058	41.8999977111816	35.2818000953666	41.8999977111816	34.2721190919907	41.8999977111816	57.8318000953623	41.8999977111816	58.2277124471014	41.9000015258789	83.1489999761579	41.9000015258789	86.6774288230452
42	3.07880000801379	42	2.56602999859147	42	5.81830000800983	42	4.99609595885565	42	10.2472000080124	42	9.77294805727774	42.0000038146973	19.7849000080096	42.0000038146973	18.7069858426083	42.0000038146973	35.3425000080097	42.0000038146973	34.3402260110985	41.9999961853027	57.9169001272166	41.9999961853027	58.3228663638186	42	83.2377000080123	42	86.7703112843832
42.0999984741211	3.08799997482492	42.0999984741211	2.57208030499614	42.0999984741211	5.8319999748237	42.0999984741211	5.00774557106005	42.0999984741211	10.272799974824	42.0999984741211	9.79522342047933	42.1000022888184	19.8283999748237	42.1000022888184	18.7477071191571	42.1000022888184	35.4095999748242	42.1000022888184	34.4082691786601	42.1000022888184	58.0013999748189	42.1000022888184	58.4178642681112	42.0999984741211	83.3236999748224	42.0999984741211	86.862875600064
42.2000045776367	3.09439996127912	42.2000045776367	2.57813072448914	42.1999969482422	5.84329996127781	42.1999969482422	5.0193938983783	42.1999969482422	10.2992999612834	42.1999969482422	9.81749394092044	42.2000007629395	19.8729999612806	42.2000007629395	18.7884108211816	42.2000007629395	35.4784999612821	42.2000007629395	34.4762538430937	42.2000007629395	58.0913999612785	42.2000007629395	58.5126919454547	42.2000045776367	83.4097999612823	42.2000045776367	86.9551298848164
42.3000030517578	3.10000001716617	42.3000030517578	2.58418033392622	42.3000030517578	5.8567000171679	42.3000030517578	5.03104182925683	42.2999954223633	10.3218001363748	42.2999954223633	9.83975961965248	42.2999992370605	19.9146000171677	42.2999992370605	18.8290969562613	42.2999992370605	35.5434000171663	42.2999992370605	34.5441800547109	42.2999992370605	58.1793000171638	42.2999992370605	58.6073569290195	42.3000030517578	83.4938000171678	42.3000030517578	87.0470611499132
42.4000015258789	3.10500005646099	42.4000015258789	2.59022959492304	42.4000015258789	5.87070005645728	42.4000015258789	5.04268758659748	42.4000015258789	10.3466000564586	42.4000015258789	9.86202215593504	42.3999977111816	19.9587000564607	42.3999977111816	18.8697655319721	42.3999977111816	35.608000056458	42.3999977111816	34.6120478637809	42.3999977111816	58.2658000564552	42.3999977111816	58.7018594979508	42.4000015258789	83.5774000564561	42.4000015258789	87.1386775277441
42.5	3.11279999008184	42.5	2.59627850749978	42.5	5.88489999008016	42.5	5.05433205945374	42.5	10.3715999900814	42.5	9.88427815403297	42.5000038146973	20.0027999900849	42.5000038146973	18.9104196566914	42.5000038146973	35.6768999900814	42.5000038146973	34.6798624918346	42.4999961853027	58.3541999900772	42.4999961853027	58.7961999309168	42.5	83.661099990084	42.5	87.2299800969045
42.5999984741211	3.12310005340623	42.5999984741211	2.6023270716766	42.5999984741211	5.90010005340446	42.5999984741211	5.06597524796729	42.5999984741211	10.3995000534087	42.5999984741211	9.90652931357463	42.6000022888184	20.048000053408	42.6000022888184	18.9510531350403	42.6000022888184	35.7472000534071	42.6000022888184	34.7476136419994	42.6000022888184	58.4460000534018	42.6000022888184	58.8903856853057	42.5999984741211	83.746500053403	42.5999984741211	87.3209699323039
42.7000045776367	3.13099996738674	42.7000045776367	2.60837574890965	42.6999969482422	5.91489996738528	42.6999969482422	5.07761715227978	42.6999969482422	10.4233999673852	42.6999969482422	9.92877563561044	42.7000007629395	20.0871999673873	42.7000007629395	18.9916690767279	42.7000007629395	35.8135999673868	42.7000007629395	34.8153065401709	42.7000007629395	58.5381999673809	42.7000007629395	58.9844026681226	42.7000045776367	83.8334999673825	42.7000045776367	87.4116550116178
42.8000030517578	3.13680002022011	42.8000030517578	2.61442361632055	42.8000030517578	5.92920002021492	42.8000030517578	5.08925866060624	42.7999954223633	10.4466000202192	42.7999954223633	9.95101712119056	42.7999992370605	20.1272000202189	42.7999992370605	19.0322674893166	42.7999992370605	35.8815000202158	42.7999992370605	34.8829412364473	42.7999992370605	58.6296000202165	42.7999992370605	59.0782583481439	42.8000030517578	83.9164000202181	42.8000030517578	87.5020225658923
42.9000015258789	3.14629997043812	42.9000015258789	2.62047113539202	42.9000015258789	5.94399997043729	42.9000015258789	5.10089799684352	42.9000015258789	10.4700999704364	42.9000015258789	9.97325546772812	42.8999977111816	20.1680999704367	42.8999977111816	19.072848380365	42.8999977111816	35.9470999704354	42.8999977111816	34.9505177808841	42.8999977111816	58.7220999704332	42.8999977111816	59.171953002137	42.9000015258789	83.9997999704356	42.9000015258789	87.5920805892365
43	3.15710000057152	43	2.62651830614425	43	5.9578000005713	43	5.11253604930459	43	10.4970000005742	43	9.99548728317758	43.0000038146973	20.2129000005734	43.0000038146973	19.1134148515476	43.0000038146973	36.0141000005715	43.0000038146973	35.0180413726056	42.9999961853027	58.8105000005708	42.9999961853027	59.2654869063963	43	84.0861000005716	43	87.6818301419528
43.0999984741211	3.16529998398255	43.0999984741211	2.63256512859739	43.0999984741211	5.9708999839786	43.0999984741211	5.12417281813104	43.0999984741211	10.5250999839773	43.0999984741211	10.0177142653205	43.1000022888184	20.2555999839788	43.1000022888184	19.1539607208422	43.1000022888184	36.0801999839787	43.1000022888184	35.085501758932	43.1000022888184	58.9012999839761	43.1000022888184	59.3588674545654	43.0999984741211	84.1728999839761	43.0999984741211	87.7712722807255
43.2000045776367	3.17169987087254	43.2000045776367	2.63861206407475	43.1999969482422	5.98509999008093	43.1999969482422	5.13580830346442	43.1999969482422	10.5498999900847	43.1999969482422	10.0399364152059	43.2000007629395	20.295999870872	43.2000007629395	19.1944890912525	43.2000007629395	36.1420998708709	43.2000007629395	35.1529041433336	43.2000007629395	58.9918998708708	43.2000007629395	59.4520806741419	43.2000045776367	84.2523998708748	43.2000045776367	87.860414847598
43.3000030517578	3.18010003242671	43.3000030517578	2.64465818996367	43.3000030517578	5.9996000324245	43.3000030517578	5.14744339303005	43.2999954223633	10.5740001516351	43.2999954223633	10.0621537338829	43.2999992370605	20.3396000324246	43.2999992370605	19.2349999703233	43.2999992370605	36.2081000324251	43.2999992370605	35.220248575696	43.2999992370605	59.0762000324248	43.2999992370605	59.5451339700607	43.3000030517578	84.3320000324238	43.3000030517578	87.9492452896819
43.4000015258789	3.18820003853034	43.4000015258789	2.65070396761402	43.4000015258789	6.01550003852753	43.4000015258789	5.15907631170404	43.4000015258789	10.6018000385338	43.4000015258789	10.0843679169201	43.3999977111816	20.3813000385308	43.3999977111816	19.275493365596	43.3999977111816	36.2726000385301	43.3999977111816	35.2875351058621	43.3999977111816	59.1628000385244	43.3999977111816	59.6380276167336	43.4000015258789	84.4132000385252	43.4000015258789	88.0377714645506
43.5	3.19730003852965	43.5	2.65674939704598	43.5	6.03000003852867	43.5	5.17070794730958	43.5	10.6306000385302	43.5	10.1065755759575	43.5000038146973	20.4241001577393	43.5000038146973	19.3159723720567	43.5000038146973	36.3402001577379	43.5000038146973	35.3547689106463	43.4999961853027	59.2524000385238	43.4999961853027	59.7307618860083	43.5	84.4963000385287	43.5	88.1259944154035
43.5999984741211	3.21040001716756	43.5999984741211	2.6627944782797	43.5999984741211	6.04840001716366	43.5999984741211	5.18233829998815	43.5999984741211	10.6635000171664	43.5999984741211	10.1287784069318	43.6000022888184	20.4730000171658	43.6000022888184	19.3564308210112	43.6000022888184	36.4119000171668	43.6000022888184	35.4219397813718	43.6000022888184	59.3498000171639	43.6000022888184	59.8233441096969	43.5999984741211	84.5846000171659	43.5999984741211	88.2139151808786
43.7000045776367	3.21819989185315	43.7000045776367	2.66883967250567	43.6999969482422	6.06460001106097	43.6999969482422	5.19396736988124	43.6999969482422	10.6891000110627	43.6999969482422	10.150976410891	43.7000007629395	20.5194000110641	43.7000007629395	19.3968718087717	43.7000007629395	36.4799000110615	43.7000007629395	35.4890528991802	43.7000007629395	59.444000011059	43.7000007629395	59.9157604350267	43.7000045776367	84.6652998918544	43.7000045776367	88.3015414695494
43.8000030517578	3.22729999752119	43.8000030517578	2.6748840573769	43.8000030517578	6.07979999751842	43.8000030517578	5.20559604422469	43.7999954223633	10.7102001167295	43.7999954223633	10.1731695888828	43.7999992370605	20.5636999975213	43.7999992370605	19.4372953432763	43.7999992370605	36.5460999975185	43.7999992370605	35.5561083137454	43.7999992370605	59.5328999975172	43.7999992370605	60.008	43.8000030517578	84.7429999975211	43.8000030517578	88.3888609431375
43.9000015258789	3.23889997787774	43.9000015258789	2.68092809411043	43.9000015258789	6.09309997787568	43.9000015258789	5.21722254887335	43.9000015258789	10.7380999778761	43.9000015258789	10.1953596346333	43.8999977111816	20.6087999778756	43.8999977111816	19.4777014345145	43.8999977111816	36.6170999778733	43.8999977111816	35.6231060746994	43.8999977111816	59.6240999778711	43.8999977111816	60.1001176874544	43.9000015258789	84.8273999778721	43.9000015258789	88.4758813260917
44	3.24679997787825	44	2.68697178272643	44	6.10589997787247	44	5.22884777116088	44	10.7652999778766	44	10.2175431634642	44.0000038146973	20.6519999778757	44.0000038146973	19.5180931681498	44.0000038146973	36.6839999778749	44.0000038146973	35.690051335612	43.9999961853027	59.7179999778709	43.9999961853027	60.1920591581617	44	84.9158999778738	44	88.5626036429278
44.0999984741211	3.2558999612811	44.0999984741211	2.69301512324507	44.0999984741211	6.12229996128008	44.0999984741211	5.24047171122869	44.0999984741211	10.7868999612838	44.0999984741211	10.2397218694694	44.1000022888184	20.6922000804916	44.1000022888184	19.5584643887943	44.1000022888184	36.7494000804909	44.1000022888184	35.7569	44.1000022888184	59.8038000804881	44.1000022888184	60.2838498834675	44.0999984741211	84.999999961281	44.0999984741211	88.6490289146635
44.2000045776367	3.26749995823047	44.2000045776367	2.69905857672401	44.1999969482422	6.13779995822551	44.1999969482422	5.25209436921817	44.1999969482422	10.8132999582303	44.1999969482422	10.2618957536955	44.2000007629395	20.7343999582299	44.2000007629395	19.5988181860915	44.2000007629395	36.8178999582306	44.2000007629395	35.8237590166787	44.2000007629395	59.8931999582237	44.2000007629395	60.3754761287336	44.2000045776367	85.084599958227	44.2000045776367	88.7351647188045
44.3000030517578	3.27399994468942	44.3000030517578	2.70510122108191	44.3000030517578	6.1516999446867	44.3000030517578	5.26371663187597	44.2999954223633	10.8391000638985	44.2999954223633	10.284064817189	44.2999992370605	20.7747000638956	44.2999992370605	19.6391545675595	44.2999992370605	36.8866000638991	44.2999992370605	35.890526648573	44.2999992370605	59.9755000638943	44.2999992370605	60.4669451728026	44.3000030517578	85.1674999446877	44.3000030517578	88.820998926998
44.4000015258789	3.28239998397839	44.4000015258789	2.71114351740298	44.4000015258789	6.16769998398013	44.4000015258789	5.27533672603513	44.4000015258789	10.8630999839806	44.4000015258789	10.3062307518357	44.3999977111816	20.8144001031869	44.3999977111816	19.6794735407133	44.3999977111816	36.9562001031882	44.3999977111816	35.9572368739255	44.3999977111816	60.0570001031847	44.3999977111816	60.5582572853919	44.4000015258789	85.2481999839802	44.4000015258789	88.9065391323659
44.5	3.29449999752251	44.5	2.7171854657074	44.5	6.18309999752091	44.5	5.28695553854007	44.5	10.8910999975233	44.5	10.3283901775893	44.5000038146973	20.8573999975197	44.5000038146973	19.7197781872137	44.5000038146973	37.0278999975199	44.5000038146973	36.0238948251972	44.4999961853027	60.1405999975177	44.4999961853027	60.6494127357573	44.5	85.3300999975218	44.5	88.9917863406664
44.5999984741211	3.30609997043575	44.5999984741211	2.72322706601534	44.5999984741211	6.19819997043669	44.5999984741211	5.2985730695321	44.5999984741211	10.9153999704358	44.5999984741211	10.3505447863631	44.6000022888184	20.897599970438	44.6000022888184	19.7600623649438	44.6000022888184	37.0895999704335	44.6000022888184	36.0904903811337	44.6000022888184	60.226899970432	44.6000022888184	60.7404187295173	44.5999984741211	85.4060999704343	44.5999984741211	89.0767415554233
44.7000045776367	3.31369999313392	44.7000045776367	2.72926877925172	44.6999969482422	6.20689999313254	44.6999969482422	5.31018931915255	44.6999969482422	10.9389999931373	44.6999969482422	10.3726945786625	44.7000007629395	20.936599993136	44.7000007629395	19.8003291568851	44.7000007629395	37.154999993134	44.7000007629395	36.1570286784858	44.7000007629395	60.3146999931305	44.7000007629395	60.8312616494592	44.7000045776367	85.4837999931333	44.7000045776367	89.1614122259714
44.8000030517578	3.32740004291554	44.8000030517578	2.7353096836007	44.8000030517578	6.22100004291497	44.8000030517578	5.3218051736591	44.7999954223633	10.9655999237075	44.7999954223633	10.3948395555343	44.7999992370605	20.9792000429152	44.7999992370605	19.840578570539	44.7999992370605	37.2219000429141	44.7999992370605	36.2235097664869	44.7999992370605	60.3974000429116	44.7999992370605	60.9219487122047	44.8000030517578	85.5636000429149	44.8000030517578	89.2457864301857
44.9000015258789	3.3336999433559	44.9000015258789	2.74135024001375	44.9000015258789	6.23429994335311	44.9000015258789	5.33341886086249	44.9000015258789	10.9893999433552	44.9000015258789	10.4169814070276	44.8999977111816	21.0217000625635	44.8999977111816	19.8808106134039	44.8999977111816	37.2877000625631	44.8999977111816	36.2899336943282	44.8999977111816	60.4808000625599	44.8999977111816	61.0124801851721	44.9000015258789	85.6438999433485	44.9000015258789	89.3298716319547
45	3.34860002460846	45	2.74739044851103	45	6.25210002460517	45	5.34503126711813	45	11.0179000246062	45	10.4391167558165	45.0000038146973	21.0734000246084	45.0000038146973	19.9210283604958	45.0000038146973	37.360400024605	45.0000038146973	36.3563055724447	44.9999961853027	60.5690997861821	44.9999961853027	61.1028563353227	45	85.7303000246029	45	89.4136688212193
45.0999984741211	3.35909998226271	45.0999984741211	2.75343030911274	45.0999984741211	6.26719998225963	45.0999984741211	5.35664239256725	45.0999984741211	11.0416999822628	45.0999984741211	10.4612472923169	45.1000022888184	21.1169999822632	45.1000022888184	19.9612256829402	45.1000022888184	37.4323999822627	45.1000022888184	36.4226153230199	45.1000022888184	60.6595999822603	45.1000022888184	61.1930843066808	45.0999984741211	85.8111999822613	45.0999984741211	89.4971789845386
45.2000045776367	3.36529981632339	45.2000045776367	2.75947028261106	45.1999969482422	6.27830005474243	45.1999969482422	5.3682522373511	45.1999969482422	11.0655000547413	45.1999969482422	10.4833730175747	45.2000007629395	21.155399935531	45.2000007629395	20.0014056570708	45.2000007629395	37.5013999355324	45.2000007629395	36.4889	45.2000007629395	60.7420999355272	45.2000007629395	61.2831505984573	45.2000045776367	85.8861998163229	45.2000045776367	89.5804094438083
45.3000030517578	3.37369996128473	45.3000030517578	2.76550944745561	45.3000030517578	6.29019996128045	45.3000030517578	5.3798616872387	45.2999954223633	11.0870001997027	45.2999954223633	10.5054939326355	45.2999992370605	21.1966000804932	45.2999992370605	20.0415682903726	45.2999992370605	37.5702000804886	45.2999992370605	36.5550638346879	45.2999992370605	60.8227000804873	45.2999992370605	61.3730623655862	45.3000030517578	85.9600999612812	45.3000030517578	89.6633484797387
45.4000015258789	3.38759998836758	45.4000015258789	2.77154826446513	45.4000015258789	6.30849998836493	45.4000015258789	5.39146897101791	45.4000015258789	11.1090999883672	45.4000015258789	10.5276117257121	45.3999977111816	21.2391999883657	45.3999977111816	20.0817135903271	45.3999977111816	37.6396999883655	45.3999977111816	36.6212026937845	45.3999977111816	60.9057999883626	45.3999977111816	61.4628198732086	45.4000015258789	86.0379999883626	45.4000015258789	89.7460034293107
45.5	3.40060005168925	45.5	2.7775867336598	45.5	6.32550005168741	45.5	5.40307497455542	45.5	11.1326000516929	45.5	10.5497230231483	45.5000038146973	21.2846999324829	45.5000038146973	20.1218	45.5000038146973	37.7054999324791	45.5000038146973	36.6872897265536	45.4999961853027	60.9855999324791	45.4999961853027	61.5524233860126	45.5	86.115	45.5	89.8283752656822
45.5999984741211	3.40410003814759	45.5999984741211	2.7836248550598	45.5999984741211	6.34120003814678	45.5999984741211	5.41467969799239	45.5999984741211	11.1577000381512	45.5999984741211	10.5718295135231	45.6000022888184	21.3237000381487	45.6000022888184	20.1619552796903	45.6000022888184	37.7697000381449	45.6000022888184	36.7533148984297	45.6000022888184	61.0645000381446	45.6000022888184	61.641879986957	45.5999984741211	86.1909000381493	45.5999984741211	89.9104649586916
45.7000045776367	3.40979990978667	45.7000045776367	2.78966308932465	45.6999969482422	6.36030002899133	45.6999969482422	5.42628314146996	45.6999969482422	11.1859000289951	45.6999969482422	10.5939311978813	45.7000007629395	21.3672999097835	45.7000007629395	20.2020486231387	45.7000007629395	37.8354999097828	45.7000007629395	36.8192833021697	45.7000007629395	61.1436999097787	45.7000007629395	61.7311762906824	45.7000045776367	86.2706999097827	45.7000045776367	89.9922797041694
45.8000030517578	3.41779998226048	45.8000030517578	2.79570051516934	45.8000030517578	6.37529998226091	45.8000030517578	5.43788619026878	45.7999954223633	11.2112001014757	45.7999954223633	10.6160280772674	45.7999992370605	21.4063999822647	45.7999992370605	20.2421246631333	45.7999992370605	37.9066999822608	45.7999992370605	36.8851949865867	45.7999992370605	61.2231999822616	45.7999992370605	61.8203193905754	45.8000030517578	86.3494999822615	45.8000030517578	90.0738079824516
45.9000015258789	3.42560005169071	45.9000015258789	2.8017375932799	45.9000015258789	6.38890005169014	45.9000015258789	5.44948707415328	45.9000015258789	11.2324000516892	45.9000015258789	10.6381218380597	45.8999977111816	21.4487000516892	45.8999977111816	20.2821834071391	45.8999977111816	37.9771000516885	45.8999977111816	36.9510500004526	45.8999977111816	61.3027000516886	45.8999977111816	61.9093095477876	45.9000015258789	86.4279000516872	45.9000015258789	90.1550570062361
46	3.42880000801233	46	2.80777432367654	46	6.40130000801219	46	5.46108667850172	46	11.255100008013	46	10.6602091102677	46.0000038146973	21.4901998888017	46.0000038146973	20.3222279169253	46.0000038146973	38.0419998887992	46.0000038146973	37.0168534104337	45.9999961853027	61.3799000080071	45.9999961853027	61.9981470264426	46	86.5066000080078	46	90.2360277320593
46.0999984741211	3.43470005340714	46.0999984741211	2.81381070637943	46.0999984741211	6.41630005340267	46.0999984741211	5.47268500345516	46.0999984741211	11.2782000534098	46.0999984741211	10.6822915806358	46.1000022888184	21.5286999341988	46.1000022888184	20.3622520900165	46.1000022888184	38.1044999341975	46.1000022888184	37.0825952250307	46.1000022888184	61.4547999341921	46.1000022888184	62.0868388489198	46.0999984741211	86.5813000534035	46.0999984741211	90.3167211131881
46.2000045776367	3.43960003986285	46.2000045776367	2.81984720191545	46.1999969482422	6.43110003986294	46.1999969482422	5.48428204915466	46.1999969482422	11.3034000398657	46.1999969482422	10.7043692502073	46.2000007629395	21.5696000398639	46.2000007629395	20.402258989494	46.2000007629395	38.1729000398627	46.2000007629395	37.1482805151448	46.2000007629395	61.5327000398611	46.2000007629395	62.1753717442658	46.2000045776367	86.6581000398619	46.2000045776367	90.3971442245343
46.3000030517578	3.44780000667743	46.3000030517578	2.82588288926489	46.3000030517578	6.44650000667389	46.3000030517578	5.49587870039274	46.2999954223633	11.3238000066776	46.2999954223633	10.7264421200258	46.2999992370605	21.6143000066768	46.2999992370605	20.4422486228094	46.2999992370605	38.2441000066756	46.2999992370605	37.2139093293809	46.2999992370605	61.6118000066708	46.2999992370605	62.2637527455824	46.3000030517578	86.7352000066749	46.3000030517578	90.4772857420786
46.4000015258789	3.46080003986572	46.4000015258789	2.83191822898114	46.4000015258789	6.46280003986612	46.4000015258789	5.50747318790989	46.4000015258789	11.347700039867	46.4000015258789	10.7485118746371	46.3999977111816	21.6563000398637	46.3999977111816	20.4822209974109	46.3999977111816	38.3103000398623	46.3999977111816	37.2794817163024	46.3999977111816	61.6975000398634	46.3999977111816	62.3519821134768	46.4000015258789	86.814700039864	46.4000015258789	90.5571527553054
46.5	3.47519995384209	46.5	2.8379532210844	46.5	6.4777999538419	46.5	5.51906639659618	46.5	11.372299953844	46.5	10.7705751477124	46.5000038146973	21.6998999538446	46.5000038146973	20.5221791684659	46.5000038146973	38.3761999538438	46.5000038146973	37.3450027208324	46.4999961853027	61.781199953839	46.4999961853027	62.4400601081105	46.5	86.8921999538434	46.5	90.6367462045247
46.5999984741211	3.48509995689528	46.5999984741211	2.84398786559485	46.5999984741211	6.49449995689065	46.5999984741211	5.5306583265926	46.5999984741211	11.3953999568948	46.5999984741211	10.7926336241631	46.6000022888184	21.7423999568964	46.6000022888184	20.5621170466555	46.6000022888184	38.4420999568938	46.6000022888184	37.4104623943526	46.6000022888184	61.8681999568907	46.6000022888184	62.5279936918319	46.5999984741211	86.9686999568949	46.5999984741211	90.7160670268374
46.7000045776367	3.49329980754919	46.7000045776367	2.85002262290676	46.6999969482422	6.50670004596759	46.6999969482422	5.54224897804011	46.6999969482422	11.4189000459664	46.6999969482422	10.8146873050318	46.7000007629395	21.7839999267562	46.7000007629395	20.6020376884564	46.7000007629395	38.5088999267573	46.7000007629395	37.4758657860028	46.7000007629395	61.9499999267537	46.7000007629395	62.6157697071477	46.7000045776367	87.0437998075467	46.7000045776367	90.7951221768675
46.8000030517578	3.49669995556178	46.8000030517578	2.85605657226565	46.8000030517578	6.51799995555848	46.8000030517578	5.55383923524339	46.7999954223633	11.4374001939796	46.7999954223633	10.8367361913606	46.7999992370605	21.8234000747725	46.7999992370605	20.6419411013034	46.7999992370605	38.5735	46.7999992370605	37.5412129441805	46.7999992370605	62.0273000747657	46.7999992370605	62.7033951270375	46.8000030517578	87.1119999555558	46.8000030517578	90.8739005232709
46.9000015258789	3.49970004024362	46.9000015258789	2.86209017409229	46.9000015258789	6.52970004024246	46.9000015258789	5.56542732991842	46.9000015258789	11.4587000402462	46.9000015258789	10.8587819658649	46.8999977111816	21.8638001594554	46.8999977111816	20.681827292628	46.8999977111816	38.6353001594543	46.8999977111816	37.6065039172417	46.8999977111816	62.1017001594519	46.8999977111816	62.7908702098862	46.9000015258789	87.1776000402424	46.9000015258789	90.9524090332379
47	3.50369999656687	47	2.86812342840689	47	6.54299999656359	47	5.57701414646738	47	11.4810999965703	47	10.8808212658737	47.0000038146973	21.903699877359	47.0000038146973	20.7216993110099	47.0000038146973	38.6940998773571	47.0000038146973	37.6717437284596	46.9999961853027	62.1810001157719	46.9999961853027	62.8781952136363	47	87.2525999965692	47	91.0306486317636
47.0999984741211	3.51029998912782	47.0999984741211	2.87415633522963	47.0999984741211	6.55359998912536	47.0999984741211	5.58859968503115	47.0999984741211	11.5018999891327	47.0999984741211	10.9028557744676	47.1000022888184	21.9456998699206	47.1000022888184	20.7615510802586	47.1000022888184	38.7546998699218	47.1000022888184	37.7369224719132	47.1000022888184	62.2596998699155	47.1000022888184	62.9653770411203	47.0999984741211	87.3294999891259	47.0999984741211	91.1086202403299
47.2000045776367	3.51829984893993	47.2000045776367	2.88018935482222	47.1999969482422	6.56539996814536	47.1999969482422	5.60018394575064	47.1999969482422	11.5229999681505	47.1999969482422	10.924885492688	47.2000007629395	21.9859999681503	47.2000007629395	20.8014	47.2000007629395	38.8134999681461	47.2000007629395	37.8020451750744	47.2000007629395	62.3375999681448	47.2000007629395	63.0524026473364	47.2000045776367	87.4006998489385	47.2000045776367	91.1863306951995
47.3000030517578	3.52209996071178	47.3000030517578	2.88622156669532	47.3000030517578	6.57969996070824	47.3000030517578	5.61176781244292	47.2999954223633	11.5460001991305	47.2999954223633	10.9469104215758	47.2999992370605	22.0258000799186	47.2999992370605	20.8412030284323	47.2999992370605	38.8747000799158	47.2999992370605	37.8671118861339	47.2999992370605	62.4153000799161	47.2999992370605	63.1392789456577	47.3000030517578	87.4756999607052	47.3000030517578	91.2637690542948
47.4000015258789	3.52929998645777	47.4000015258789	2.89225343113713	47.4000015258789	6.59179998645777	47.4000015258789	5.62334951779895	47.4000015258789	11.5696999864595	47.4000015258789	10.9689322420181	47.3999977111816	22.0663001056673	47.3999977111816	20.8810032221903	47.3999977111816	38.9400001056674	47.3999977111816	37.9321226532418	47.3999977111816	62.4970001056645	47.3999977111816	63.226006192267	47.4000015258789	87.5470999864556	47.4000015258789	91.3409421679562
47.5	3.5393000061049	47.5	2.89828494816785	47.5	6.60050000610499	47.5	5.63492994573326	47.5	11.5927000061056	47.5	10.9909475949975	47.5000038146973	22.109599886895	47.5000038146973	20.9208	47.5000038146973	39.0053998868934	47.5000038146973	37.9970824781143	47.4999961853027	62.5781000061033	47.4999961853027	63.3125846429089	47.5	87.6196000061027	47.5	91.4178509447585
47.5999984741211	3.54420003795531	47.5999984741211	2.90431611780769	47.5999984741211	6.60940003795622	47.5999984741211	5.64650909638666	47.5999984741211	11.6139000379553	47.5999984741211	11.0129581617659	47.6000022888184	22.1510999187485	47.6000022888184	20.960555119391	47.6000022888184	39.066299918748	47.6000022888184	38.0619814973444	47.6000022888184	62.6559999187448	47.6000022888184	63.3990211414102	47.5999984741211	87.6874000379539	47.5999984741211	91.4944962901735
47.7000045776367	3.54899979209949	47.7000045776367	2.91034740018581	47.6999969482422	6.61910003051889	47.6999969482422	5.65808696989996	47.6999969482422	11.6365000305195	47.6999969482422	11.0349639433635	47.7000007629395	22.1922999113085	47.7000007629395	21.0003038030527	47.7000007629395	39.1275999113059	47.7000007629395	38.1268247168292	47.7000007629395	62.7374999113053	47.7000007629395	63.4853027543004	47.7000045776367	87.7578997921009	47.7000045776367	91.5708849242246
47.8000030517578	3.55610005931885	47.8000030517578	2.91637787507794	47.8000030517578	6.62880005931947	47.8000030517578	5.66966444960293	47.7999954223633	11.6563001785289	47.7999954223633	11.0569649408299	47.7999992370605	22.2320000593172	47.7999992370605	21.0400353319267	47.7999992370605	39.1890000593194	47.7999992370605	38.1916121845541	47.7999992370605	62.8164000593169	47.7999992370605	63.5714363358576	47.8000030517578	87.8289000593177	47.8000030517578	91.6470060910011
47.9000015258789	3.55839995841961	47.9000015258789	2.92240800263977	47.9000015258789	6.64099995842116	47.9000015258789	5.68123976916095	47.9000015258789	11.6777999584228	47.9000015258789	11.0789628332259	47.8999977111816	22.2689001968392	47.8999977111816	21.0797497134111	47.8999977111816	39.2503001968362	47.8999977111816	38.2563439484636	47.8999977111816	62.8913001968358	47.8999977111816	63.6574221400831	47.9000015258789	87.8981999584212	47.9000015258789	91.722866524374
48	3.56259994354332	48	2.92843778289148	48	6.65279994354205	48	5.69281381200118	48	11.7010999435442	48	11.1009542651839	48.0000038146973	22.3063000627517	48.0000038146973	21.1194499829523	48.0000038146973	39.3093000627523	48.0000038146973	38.3210249888099	47.9999961853027	62.9619001819592	47.9999961853027	63.7432604205442	48	87.9690999435443	48	91.7984671175203
48.0999984741211	3.57770005664861	48.0999984741211	2.93446721585327	48.0999984741211	6.66770005664875	48.0999984741211	5.70438657826436	48.0999984741211	11.7285000566517	48.0999984741211	11.1229409161289	48.1000022888184	22.3446999374391	48.1000022888184	21.1591300905316	48.1000022888184	39.3792999374382	48.1000022888184	38.3856454845178	48.1000022888184	63.0428999374344	48.1000022888184	63.8289579625683	48.0999984741211	88.0410000566444	48.0999984741211	91.8738087586334
48.2000045776367	3.58489984398329	48.2000045776367	2.94049676152186	48.1999969482422	6.6810999631889	48.1999969482422	5.7159580680912	48.1999969482422	11.7503999631917	48.1999969482422	11.1449227870998	48.2000007629395	22.3846999631896	48.2000007629395	21.1987930728962	48.2000007629395	39.4430999631877	48.2000007629395	38.450210420002	48.2000007629395	63.1218999631856	48.2000007629395	63.9145019422158	48.2000045776367	88.1110998439763	48.2000045776367	91.9488980544857
48.3000030517578	3.59090003872188	48.3000030517578	2.94652549993792	48.3000030517578	6.69370003871882	48.3000030517578	5.72752916432441	48.2999954223633	11.7709001579278	48.2999954223633	11.1668998791353	48.2999992370605	22.4245	48.2999992370605	21.2384389374309	48.2999992370605	39.5006000387184	48.2999992370605	38.5147198430437	48.2999992370605	63.1994000387167	48.2999992370605	63.9998991547946	48.3000030517578	88.1786000387183	48.3000030517578	92.0237244322545
48.4000015258789	3.59890002517932	48.4000015258789	2.95255389112466	48.4000015258789	6.70790002517606	48.4000015258789	5.7390981016033	48.4000015258789	11.7956000251797	48.4000015258789	11.1888738694717	48.3999977111816	22.4702000251782	48.3999977111816	21.2780676915171	48.3999977111816	39.5618000251779	48.3999977111816	38.579173801383	48.3999977111816	63.2747000251729	48.3999977111816	64.0851498531564	48.4000015258789	88.246600025177	48.4000015258789	92.0982945112064
48.5	3.60689999199167	48.5	2.95858193510229	48.5	6.72279999198872	48.5	5.7506657628679	48.5	11.8182999919918	48.5	11.210841406387	48.5000038146973	22.5112999919911	48.5000038146973	21.317682364056	48.5000038146973	39.6258999919919	48.5000038146973	38.6435772539003	48.4999961853027	63.3525999919875	48.4999961853027	64.1702542886758	48.5	88.3190999919861	48.5	92.1726091692552
48.5999984741211	3.61580002517803	48.5999984741211	2.96460963189098	48.5999984741211	6.73920002517843	48.5999984741211	5.76223214825887	48.5999984741211	11.8445000251777	48.5999984741211	11.2328041674815	48.6000022888184	22.5489999059719	48.6000022888184	21.3572769180723	48.6000022888184	39.6909999059681	48.6000022888184	38.7079204216703	48.6000022888184	63.4344999059649	48.6000022888184	64.255219188645	48.5999984741211	88.3906000251736	48.5999984741211	92.2466692813149
48.7000045776367	3.62459986229078	48.7000045776367	2.97063744135501	48.6999969482422	6.74859998149986	48.6999969482422	5.77379725791684	48.6999969482422	11.8668999815018	48.6999969482422	11.254762153793	48.7000007629395	22.5862999814999	48.7000007629395	21.3968543837649	48.7000007629395	39.7542999814978	48.7000007629395	38.7722082677182	48.7000007629395	63.511099981497	48.7000007629395	64.3400318397708	48.7000045776367	88.4614998622892	48.7000045776367	92.3204813407254
48.8000030517578	3.63399997101078	48.8000030517578	2.97666444379998	48.8000030517578	6.76049997100927	48.8000030517578	5.78536197419776	48.7999954223633	11.8885000902192	48.7999954223633	11.2767153663589	48.7999992370605	22.6289000902216	48.7999992370605	21.436414768502	48.7999992370605	39.8174000902181	48.7999992370605	38.836440836526	48.7999992370605	63.5858000902153	48.7999992370605	64.4246989796172	48.8000030517578	88.5290999710087	48.8000030517578	92.3940349543509
48.9000015258789	3.63940004654069	48.9000015258789	2.98269109911662	48.9000015258789	6.77530004653818	48.9000015258789	5.79692453271425	48.9000015258789	11.9117000465412	48.9000015258789	11.2986654805931	48.8999977111816	22.6695000465406	48.8999977111816	21.4759580796483	48.8999977111816	39.879700046542	48.8999977111816	38.9006181784514	48.8999977111816	63.6662000465367	48.8999977111816	64.5092208578413	48.9000015258789	88.5971000465397	48.9000015258789	92.4673366289083
49	3.64429997577827	49	2.98871740732515	49	6.7872999757783	49	5.80848581591956	49	11.9357999757776	49	11.3206091484153	49.0000038146973	22.7106998565687	49.0000038146973	21.5154873395736	49.0000038146973	39.9400998565688	49.0000038146973	38.9647452310837	48.9999961853027	63.7452000949852	48.9999961853027	64.5935977236729	49	88.665599975775	49	92.5403872274241
49.0999984741211	3.64969995174761	49.0999984741211	2.99474336844575	49.0999984741211	6.79729995174421	49.0999984741211	5.82004582395423	49.0999984741211	11.9576999517449	49.0999984741211	11.3425480456032	49.1000022888184	22.7512998325365	49.1000022888184	21.5549965243179	49.1000022888184	39.9989998325364	49.1000022888184	39.0288122574552	49.1000022888184	63.8210998325339	49.1000022888184	64.6778362468964	49.0999984741211	88.7343999517434	49.0999984741211	92.6131876099804
49.2000045776367	3.65419998970174	49.2000045776367	3.00076944221029	49.1999969482422	6.80809998969926	49.1999969482422	5.83160455695881	49.1999969482422	11.975799989701	49.1999969482422	11.3644821731932	49.2000007629395	22.7897999896995	49.2000007629395	21.5944886575463	49.2000007629395	40.0569999897016	49.2000007629395	39.0928241992804	49.2000007629395	63.8964999896998	49.2000007629395	64.7619238229107	49.2000045776367	88.7997999896979	49.2000045776367	92.6857441595235
49.3000030517578	3.6629999565157	49.3000030517578	3.00679470918919	49.3000030517578	6.82259995651111	49.3000030517578	5.84316289680275	49.2999954223633	11.9982999565145	49.2999954223633	11.3864115322216	49.2999992370605	22.8308999565161	49.2999992370605	21.6339637466099	49.2999992370605	40.1209999565144	49.2999992370605	39.1567811039215	49.2999992370605	63.9700999565102	49.2999992370605	64.8458671316845	49.3000030517578	88.8690999565115	49.3000030517578	92.7580466576609
49.4000015258789	3.67189994297223	49.4000015258789	3.01281962914078	49.4000015258789	6.83549994297209	49.4000015258789	5.85471908007149	49.4000015258789	12.0230999429696	49.4000015258789	11.4083377962818	49.3999977111816	22.869500062181	49.3999977111816	21.673421798857	49.3999977111816	40.1832000621798	49.3999977111816	39.2206830186999	49.3999977111816	64.0460000621752	49.3999977111816	64.9296664207461	49.4000015258789	88.938299942969	49.4000015258789	92.8301015018432
49.5	3.68099998531397	49.5	3.01884420208527	49.5	6.84719998531364	49.5	5.8662739887317	49.5	12.0455999853148	49.5	11.4302576209315	49.5000038146973	22.909099866105	49.5000038146973	21.7128658301398	49.5000038146973	40.2466998661039	49.5000038146973	39.2845348600135	49.4999961853027	64.1190001045215	49.4999961853027	65.0133	49.5	89.0054999853128	49.5	92.901909540374
49.5999984741211	3.68549999446986	49.5999984741211	3.02486842804286	49.5999984741211	6.85829999446651	49.5999984741211	5.87782762292385	49.5999984741211	12.067799994471	49.5999984741211	11.4521726801273	49.6000022888184	22.9513999944684	49.6000022888184	21.7522898294859	49.6000022888184	40.3083999944683	49.6000022888184	39.3483269326824	49.6000022888184	64.1908999944644	49.6000022888184	65.0968402938156	49.5999984741211	89.0788999944707	49.5999984741211	92.9734716186438
49.7000045776367	3.69099996738441	49.7000045776367	3.03089276661303	49.6999969482422	6.87199996738491	49.6999969482422	5.88937998278841	49.6999969482422	12.089199967384	49.6999969482422	11.4740829749046	49.7000007629395	22.9918999673864	49.7000007629395	21.7917	49.7000007629395	40.3681999673827	49.7000007629395	39.4120641572133	49.7000007629395	64.2662999673848	49.7000007629395	65.1802089937566	49.7000045776367	89.1467999673841	49.7000045776367	93.0447940109589
49.8000030517578	3.69720003986731	49.8000030517578	3.03691629863097	49.8000030517578	6.88420003986539	49.8000030517578	5.90093194970857	49.7999954223633	12.1129000398651	49.7999954223633	11.4959885062985	49.7999992370605	23.0325000398661	49.7999992370605	21.8310867911368	49.7999992370605	40.429800039863	49.7999992370605	39.4757465807653	49.7999992370605	64.3397000398618	49.7999992370605	65.2634346598903	49.8000030517578	89.2146000398643	49.8000030517578	93.1158666747261
49.9000015258789	3.70639998397746	49.9000015258789	3.04293948372262	49.9000015258789	6.89979998397757	49.9000015258789	5.91248176124207	49.9000015258789	12.1407999839794	49.9000015258789	11.5178909460839	49.8999977111816	23.0744999839808	49.8999977111816	21.8704597681077	49.8999977111816	40.4958999839764	49.8999977111816	39.5393742504574	49.8999977111816	64.4197999839744	49.8999977111816	65.3465175376354	49.9000015258789	89.2841999839802	49.9000015258789	93.1866958971742
50	3.71319997043975	50	3.04896232190821	50	6.91629997043492	50	5.92403029886927	50	12.1628999704371	50	11.5397869534524	50.0000038146973	23.110199970437	50.0000038146973	21.9098187543015	50.0000038146973	40.5569999704348	50.0000038146973	39.602952061588	49.9999961853027	64.4981000896441	49.9999961853027	65.4294578719914	50	89.3546999704377	50	93.2572825122006
50.0999984741211	3.72070001278189	50.0999984741211	3.05498481320793	50.0999984741211	6.93220001277587	50.0999984741211	5.93557756275255	50.0999984741211	12.1802000127791	50.0999984741211	11.5616782005416	50.1000022888184	23.1501998935746	50.1000022888184	21.9491577538749	50.1000022888184	40.6183998935703	50.1000022888184	39.666470360586	50.1000022888184	64.5738998935667	50.1000022888184	65.5122622192016	50.0999984741211	89.4219000127778	50.0999984741211	93.3276273508558
50.2000045776367	3.7248998891846	50.2000045776367	3.06100741708892	50.1999969482422	6.9419000083908	50.1999969482422	5.94712355301173	50.1999969482422	12.2018000083954	50.1999969482422	11.5835646883859	50.2000007629395	23.1896998891862	50.2000007629395	21.9884797769568	50.2000007629395	40.6792998891833	50.2000007629395	39.7299340468414	50.2000007629395	64.6453	50.2000007629395	65.5949181892748	50.2000045776367	89.4845998891833	50.2000045776367	93.3977365807674
50.3000030517578	3.73099999790429	50.3000030517578	3.06702921465107	50.3000030517578	6.95459999790182	50.3000030517578	5.95866915054367	50.2999954223633	12.2245001171141	50.2999954223633	11.6054464180191	50.2999992370605	23.2316999979012	50.2999992370605	22.0277848294567	50.2999992370605	40.7435999979025	50.2999992370605	39.7933431673114	50.2999992370605	64.711399997901	50.2999992370605	65.6774323484666	50.3000030517578	89.5559999979014	50.3000030517578	93.4676003302107
50.4000015258789	3.74320003109096	50.4000015258789	3.07305066538797	50.4000015258789	6.97110003108901	50.4000015258789	5.97021259387789	50.4000015258789	12.2492000310922	50.4000015258789	11.6273250593996	50.3999977111816	23.2735000310895	50.3999977111816	22.0670729186976	50.3999977111816	40.8071000310883	50.3999977111816	39.8566977689129	50.3999977111816	64.7836000310854	50.3999977111816	65.7598049401064	50.4000015258789	89.6269000310895	50.4000015258789	93.537224779367
50.5	3.74829994812171	50.5	3.07907176931985	50.5	6.98529994811906	50.5	5.98175476400875	50.5	12.273699948124	50.5	11.649197275349	50.5000038146973	23.3198998289117	50.5000038146973	22.1063470475478	50.5000038146973	40.8669998289115	50.5000038146973	39.9200027259359	50.4999961853027	64.8590000673285	50.4999961853027	65.8420362071079	50.5	89.6918999481204	50.5	93.6066107462307
50.5999984741211	3.74740000267411	50.5999984741211	3.0850925264669	50.5999984741211	6.99310000266996	50.5999984741211	5.99329566107658	50.5999984741211	12.2925000026698	50.5999984741211	11.671064736188	50.6000022888184	23.3580998834623	50.6000022888184	22.1456012309338	50.6000022888184	40.9224998834579	50.6000022888184	39.9832484262396	50.6000022888184	64.9303998834584	50.6000022888184	65.924132648026	50.5999984741211	89.7526000026701	50.5999984741211	93.6757590489914
50.7000045776367	3.75230015373381	50.7000045776367	3.09111339616399	50.6999969482422	7.00330003452109	50.6999969482422	6.0048352852217	50.6999969482422	12.3152000345253	50.6999969482422	11.6929274429497	50.7000007629395	23.3955000345268	50.7000007629395	22.1848384730109	50.7000007629395	40.9835000345229	50.7000007629395	40.0464397481877	50.7000007629395	65.0012000345196	50.7000007629395	66.0060819796709	50.7000045776367	89.8135001537303	50.7000045776367	93.7446757503132
50.8000030517578	3.7646999559438	50.8000030517578	3.09713345977558	50.8000030517578	7.02329995593755	50.8000030517578	6.01637451685562	50.7999954223633	12.3431998367305	50.7999954223633	11.7147853966669	50.7999992370605	23.4416999559398	50.7999992370605	22.2240587810895	50.7999992370605	41.0475999559385	50.7999992370605	40.1095767385364	50.7999992370605	65.0787999559361	50.7999992370605	66.0878907125508	50.8000030517578	89.8793999559421	50.8000030517578	93.8133511463251
50.9000015258789	3.76589997863994	50.9000015258789	3.10315317666299	50.9000015258789	7.03749997863997	50.9000015258789	6.0279115954791	50.9000015258789	12.3647999786408	50.9000015258789	11.7366402654834	50.8999977111816	23.4804000978511	50.8999977111816	22.2632621624764	50.8999977111816	41.1132000978469	50.8999977111816	40.1726594440018	50.8999977111816	65.1556000978417	50.8999977111816	66.1695590878914	50.9000015258789	89.942899978636	50.9000015258789	93.881791312175
51	3.77410000438977	51	3.10917254684642	51	7.04910000438758	51	6.03944740160071	51	12.3844	51	11.7584887158467	51.0000038146973	23.5186998851823	51.0000038146973	22.3024516135657	51.0000038146973	41.1783998851752	51.0000038146973	40.2356927179555	50.9999961853027	65.2301001235937	50.9999961853027	66.2510873465051	51	90.0042000043868	51	93.9499970536174
51.0999984741211	3.77349995326949	51.0999984741211	3.1151915703461	51.0999984741211	7.06149995326996	51.0999984741211	6.05098193536072	51.0999984741211	12.4053999532698	51.0999984741211	11.7803324162626	51.1000022888184	23.5591999532735	51.1000022888184	22.3416211621877	51.1000022888184	41.239599953271	51.1000022888184	40.2986669895091	51.1000022888184	65.3002999532655	51.1000022888184	66.3324819329973	51.0999984741211	90.0657999532668	51.0999984741211	94.0179691736547
51.2000045776367	3.7781999126455	51.2000045776367	3.12121070577283	51.1999969482422	7.07530003185457	51.1999969482422	6.06251519689935	51.1999969482422	12.4327000318553	51.1999969482422	11.8021713677631	51.2000007629395	23.6002000318549	51.2000007629395	22.3807738060206	51.2000007629395	41.3017000318541	51.2000007629395	40.3615871160908	51.2000007629395	65.3704000318503	51.2000007629395	66.4137306683014	51.2000045776367	90.1291999126443	51.2000045776367	94.0857136318626
51.3000030517578	3.78529996547877	51.3000030517578	3.12722903526083	51.3000030517578	7.08939996547633	51.3000030517578	6.07404806614268	51.2999954223633	12.4566000846899	51.2999954223633	11.8240055713798	51.2999992370605	23.6453999654805	51.2999992370605	22.4199095523586	51.2999992370605	41.3620999654777	51.2999992370605	40.4244531442563	51.2999992370605	65.4490999654772	51.2999992370605	66.4948400068629	51.3000030517578	90.1941999654773	51.3000030517578	94.1532208894675
51.4000015258789	3.79040004539638	51.4000015258789	3.13324701810852	51.4000015258789	7.10340004539466	51.4000015258789	6.08557878356214	51.4000015258789	12.4830000453949	51.4000015258789	11.8458366934438	51.3999977111816	23.6871999261857	51.3999977111816	22.4590284084927	51.3999977111816	41.4261999261871	51.3999977111816	40.4872651205219	51.3999977111816	65.5295999261834	51.3999977111816	66.5758101878494	51.4000015258789	90.2598000453909	51.4000015258789	94.2204969183244
51.5	3.79560004101222	51.5	3.13926465433592	51.5	7.11470004100556	51.5	6.09710822918083	51.5	12.5029000410104	51.5	11.8676614040249	51.5000038146973	23.7291999217996	51.5000038146973	22.4981333643564	51.5000038146973	41.4907999217976	51.5000038146973	40.5500278774308	51.4999961853027	65.6044001602168	51.4999961853027	66.6566414500189	51.5	90.3173000410061	51.5	94.2875425105295
51.5999984741211	3.80149995804095	51.5999984741211	3.14528194396305	51.5999984741211	7.13179995803875	51.5999984741211	6.10863640313891	51.5999984741211	12.5272	51.5999984741211	11.8894813698158	51.6000022888184	23.770799958038	51.6000022888184	22.5372184606561	51.6000022888184	41.5528999580383	51.6000022888184	40.6127318851701	51.6000022888184	65.6792999580357	51.6000022888184	66.7373401828856	51.5999984741211	90.3848999580368	51.5999984741211	94.354358455157
51.7000045776367	3.80929979515349	51.7000045776367	3.15129934606006	51.6999969482422	7.14540003356888	51.6999969482422	6.12016330557652	51.6999969482422	12.5500000335742	51.6999969482422	11.9112965918472	51.7000007629395	23.8137999143619	51.7000007629395	22.5762866886067	51.7000007629395	41.6102999143586	51.7000007629395	40.6753819803219	51.7000007629395	65.7523999143559	51.7000007629395	66.8178943115085	51.7000045776367	90.4500997951509	51.7000045776367	94.420950609039
51.8000030517578	3.81589996281036	51.8000030517578	3.15731594252031	51.8000030517578	7.15429996280363	51.8000030517578	6.13168981593459	51.7999954223633	12.5731002012253	51.7999954223633	11.9331070711497	51.7999992370605	23.8541000820187	51.7999992370605	22.6153380554865	51.7999992370605	41.6697000820132	51.7999992370605	40.737978209243	51.7999992370605	65.8278000820137	51.7999992370605	66.8983102351584	51.8000030517578	90.5171999628074	51.8000030517578	94.487309596759
51.9000015258789	3.82330005188123	51.9000015258789	3.16333219244037	51.9000015258789	7.16560005188148	51.9000015258789	6.14321417565467	51.9000015258789	12.5950000518824	51.9000015258789	11.9549144722438	51.8999977111816	23.8913000518805	51.8999977111816	22.6543725685707	51.8999977111816	41.7276000518796	51.8999977111816	40.8005206182504	51.8999977111816	65.9052000518786	51.8999977111816	66.9785881909636	51.9000015258789	90.5837000518804	51.9000015258789	94.5534412885409
52	3.83000001125765	52	3.16934809584028	52	7.17760001125134	52	6.15473726427465	52	12.6152000112561	52	11.9767154688723	52.0000038146973	23.9323000112563	52.0000038146973	22.6933932113458	52.0000038146973	41.7856000112515	52.0000038146973	40.8630140191485	51.9999961853027	65.9782001304593	51.9999961853027	67.0587284156469	52	90.6431000112534	52	94.6193464629488
52.0999984741211	3.83780003090214	52.0999984741211	3.17536365274004	52.0999984741211	7.19290003089918	52.0999984741211	6.16625908193459	52.0999984741211	12.6401000309015	52.0999984741211	11.9985117265976	52.1000022888184	23.974300030899	52.1000022888184	22.732394037367	52.1000022888184	41.8437000308986	52.1000022888184	40.9254489230235	52.1000022888184	66.0502000308952	52.1000022888184	67.1387372441037	52.0999984741211	90.7036000308981	52.0999984741211	94.6850258958865
52.2000045776367	3.84870002784737	52.2000045776367	3.18137932207762	52.1999969482422	7.20420002784886	52.1999969482422	6.17777962877458	52.1999969482422	12.6648000278474	52.1999969482422	12.0203032457518	52.2000007629395	24.0152000278467	52.2000007629395	22.7713780313996	52.2000007629395	41.9109000278477	52.2000007629395	40.9878301457013	52.2000007629395	66.1286000278415	52.2000007629395	67.2186027046297	52.2000045776367	90.7704000278463	52.2000045776367	94.7504853458992
52.3000030517578	3.85710002479755	52.3000030517578	3.18739418601075	52.3000030517578	7.22000002479399	52.3000030517578	6.1892997837506	52.2999954223633	12.6879999055891	52.2999954223633	12.0420900273651	52.2999992370605	24.0585000247993	52.2999992370605	22.8103452007059	52.2999992370605	41.9732000247968	52.2999992370605	41.0501577333405	52.2999992370605	66.2063000247908	52.2999992370605	67.2983311417944	52.3000030517578	90.836400024793	52.3000030517578	94.8157155959379
52.4000015258789	3.86479994926412	52.4000015258789	3.19340870350382	52.4000015258789	7.23779994926372	52.4000015258789	6.20081778927385	52.4000015258789	12.7166999492692	52.4000015258789	12.0638737341503	52.3999977111816	24.1029999492639	52.3999977111816	22.8492955525454	52.3999977111816	42.036999949265	52.3999977111816	41.1124317320599	52.3999977111816	66.2761999492614	52.3999977111816	67.3779227907057	52.4000015258789	90.9043999492642	52.4000015258789	94.8807224164099
52.5	3.86569994621459	52.5	3.19942287457686	52.5	7.24959994621167	52.5	6.21233452439723	52.5	12.7429999462147	52.5	12.0857	52.5000038146973	24.1451999462151	52.5000038146973	22.8882320639717	52.5000038146973	42.0998999462099	52.5000038146973	41.1746569330139	52.4999961853027	66.345599946213	52.4999961853027	67.4574	52.5	90.9687999462112	52.5	94.9455065726741
52.5999984741211	3.86939994621571	52.5999984741211	3.20543669924988	52.5999984741211	7.26639994620928	52.5999984741211	6.22384998926075	52.5999984741211	12.7669999462123	52.5999984741211	12.107423618218	52.6000022888184	24.1814000654267	52.6000022888184	22.9271488013608	52.6000022888184	42.1597000654219	52.6000022888184	41.2368238880127	52.6000022888184	66.4197000654203	52.6000022888184	67.5367027086329	52.5999984741211	91.0344999462104	52.5999984741211	95.010068827478
52.7000045776367	3.88019968204753	52.7000045776367	3.21145063632868	52.6999969482422	7.28340003967242	52.6999969482422	6.23536418400437	52.6999969482422	12.7922000396757	52.6999969482422	12.1291914596034	52.7000007629395	24.2237999204663	52.7000007629395	22.9660487430423	52.7000007629395	42.2220999204656	52.7000007629395	41.298937392215	52.7000007629395	66.4916999204615	52.7000007629395	67.6158853890455	52.7000045776367	91.0996996820468	52.7000045776367	95.0744148414621
52.8000030517578	3.88749995231774	52.8000030517578	3.21746376823532	52.8000030517578	7.29699995231567	52.8000030517578	6.24687798709949	52.7999954223633	12.8151003099483	52.7999954223633	12.1509545685954	52.7999992370605	24.2600000715283	52.7999992370605	23.0049318962628	52.7999992370605	42.2766000715237	52.7999992370605	41.360997491582	52.7999992370605	66.5590000715238	52.7999992370605	67.6949322176452	52.8000030517578	91.1604999523188	52.8000030517578	95.1385355539287
52.9000015258789	3.89950003528793	52.9000015258789	3.22347655380201	52.9000015258789	7.31430003528658	52.9000015258789	6.25838964192634	52.9000015258789	12.8408000352902	52.9000015258789	12.1727146060999	52.8999977111816	24.2989	52.8999977111816	23.0437982682658	52.8999977111816	42.3336000352865	52.8999977111816	41.4230042320353	52.8999977111816	66.6359000352822	52.8999977111816	67.7738434273617	52.9000015258789	91.2244000352839	52.9000015258789	95.2024366360896
53	3.90680001869623	53	3.22948899304879	53	7.32760001869246	53	6.26990002705315	53	12.8640000186933	53	12.1944682530301	53.0000038146973	24.3396000186949	53.0000038146973	23.0826508296862	53.0000038146973	42.3953000186921	53.0000038146973	41.4849623841681	52.9999961853027	66.7146000186876	52.9999961853027	67.8526192491763	53	91.2872000186908	53	95.2661188412311
53.0999984741211	3.91510001564166	53.0999984741211	3.23550108599567	53.0999984741211	7.34370001564093	53.0999984741211	6.28140914261984	53.0999984741211	12.8878000156437	53.0999984741211	12.2162171706525	53.1000022888184	24.3844000156423	53.1000022888184	23.1214836596928	53.1000022888184	42.4569000156407	53.1000022888184	41.5468625403398	53.1000022888184	66.7912000156393	53.1000022888184	67.9312659116902	53.0999984741211	91.3463000156371	53.0999984741211	95.3295829190751
53.2000045776367	3.91990001869272	53.2000045776367	3.24151329131634	53.1999969482422	7.36000001868888	53.1999969482422	6.2929169887663	53.1999969482422	12.9089000186941	53.1999969482422	12.2379613599953	53.2000007629395	24.4266000186944	53.2000007629395	23.1602997301936	53.2000007629395	42.5168000186895	53.2000007629395	41.6087094751308	53.2000007629395	66.8686000186899	53.2000007629395	68.0097716470059	53.2000045776367	91.4058000186924	53.2000045776367	95.3928344339206
53.3000030517578	3.92589998550466	53.3000030517578	3.24752469169708	53.3000030517578	7.37509998550377	53.3000030517578	6.30442444347953	53.2999954223633	12.9317999855048	53.2999954223633	12.2597008220863	53.2999992370605	24.466599985506	53.2999992370605	23.1990990484195	53.2999992370605	42.5822999855045	53.2999992370605	41.6705032343057	53.2999992370605	66.9423999855026	53.2999992370605	68.0881426916608	53.3000030517578	91.4701999855024	53.3000030517578	95.4558644795945
53.4000015258789	3.93370005188262	53.4000015258789	3.25354	53.4000015258789	7.39160005188023	53.4000015258789	6.31592975110834	53.4000015258789	12.9579000518825	53.4000015258789	12.281437216027	53.3999977111816	24.5068999326722	53.3999977111816	23.2378816215981	53.3999977111816	42.6441999326707	53.3999977111816	41.7322	53.3999977111816	67.0142999326672	53.3999977111816	68.1663792767449	53.4000015258789	91.5340000518772	53.4000015258789	95.518678631855
53.5	3.9455999898928	53.5	3.25954645375911	53.5	7.4109	53.5	6.32743378973651	53.5	12.9868999898936	53.5	12.3031672263367	53.5000038146973	24.5505999898924	53.5000038146973	23.276650413959	53.5000038146973	42.7075999898916	53.5000038146973	41.7939361119225	53.4999961853027	67.0854998706782	53.4999961853027	68.2444816329528	53.5	91.5957999898892	53.5	95.5812776302294
53.5999984741211	3.95620005932142	53.5999984741211	3.26555681548044	53.5999984741211	7.43210005931542	53.5999984741211	6.33893655950387	53.5999984741211	13.0088000593205	53.5999984741211	12.3248925124771	53.6000022888184	24.5928000593194	53.6000022888184	23.3153995174367	53.6000022888184	42.7660000593169	53.6000022888184	41.8555706127557	53.6000022888184	67.1581000593178	53.6000022888184	68.322455934082	53.5999984741211	91.6561000593174	53.5999984741211	95.6436622117202
53.7000045776367	3.96830011653947	53.7000045776367	3.27156728954359	53.6999969482422	7.45059999732985	53.6999969482422	6.35043806055025	53.6999969482422	13.0377999973316	53.6999969482422	12.346613075475	53.7000007629395	24.6363001165373	53.7000007629395	23.3541318975314	53.7000007629395	42.8262001165422	53.7000007629395	41.9171521205029	53.7000007629395	67.237200116535	53.7000007629395	68.4002905128444	53.7000045776367	91.7202001165388	53.7000045776367	95.7058378460164
53.8000030517578	3.98250004101283	53.8000030517578	3.27757695889902	53.8000030517578	7.47040004100563	53.8000030517578	6.36193917037854	53.7999954223633	13.063899921799	53.7999954223633	12.3683289163572	53.7999992370605	24.6803999217991	53.7999992370605	23.392847561458	53.7999992370605	42.8851999217986	53.7999992370605	41.9786806807274	53.7999992370605	67.3162999217966	53.7999992370605	68.4779915524644	53.8000030517578	91.7865000410093	53.8000030517578	95.7677957784753
53.9000015258789	3.9897000545534	53.9000015258789	3.28358628211473	53.9000015258789	7.48830005454874	53.9000015258789	6.37343813430554	53.9000015258789	13.0873000545507	53.9000015258789	12.3900416924225	53.8999977111816	24.7186999353398	53.8999977111816	23.4315465164283	53.8999977111816	42.9448999353408	53.8999977111816	42.0401563389529	53.8999977111816	67.3906999353385	53.8999977111816	68.5555592820609	53.9000015258789	91.8505000545483	53.9000015258789	95.8295414900581
54	3.99839994278227	54	3.28959525921074	54	7.50219994277722	54	6.38493582993089	54	13.1078999427809	54	12.4117480917927	54.0000038146973	24.7624000619908	54.0000038146973	23.4702317202807	54.0000038146973	43.0090000619894	54.0000038146973	42.1015838249083	53.9999961853027	67.4637999427759	53.9999961853027	68.6329939303609	54	91.9186999427766	54	95.8910757071372
54.0999984741211	4.00700005894032	54.0999984741211	3.29560389020709	54.0999984741211	7.51630005893821	54.0999984741211	6.39643225739435	54.0999984741211	13.1303000589396	54.0999984741211	12.4334497721261	54.1000022888184	24.8013999397299	54.1000022888184	23.5088972776876	54.1000022888184	43.0739999397265	54.1000022888184	42.162953811524	54.1000022888184	67.5361999397246	54.1000022888184	68.7103016183861	54.0999984741211	91.9797000589388	54.0999984741211	95.9523991534512
54.2000045776367	4.01109976024964	54.2000045776367	3.30161263351334	54.1999969482422	7.52849999866521	54.1999969482422	6.40792741683564	54.1999969482422	13.1539999986671	54.1999969482422	12.4551467344487	54.2000007629395	24.8394	54.2000007629395	23.5475461477552	54.2000007629395	43.1331998794521	54.2000007629395	42.2242710324815	54.2000007629395	67.612899879452	54.2000007629395	68.787470778599	54.2000045776367	92.0409997602437	54.2000045776367	96.0135172064432
54.3000030517578	4.01360001087596	54.3000030517578	3.30762057234401	54.3000030517578	7.54120001086994	54.3000030517578	6.41942218527381	54.2999954223633	13.1777002492927	54.2999954223633	12.4768389797861	54.2999992370605	24.8750001300832	54.2999992370605	23.5861783376827	54.2999992370605	43.1888001300831	54.2999992370605	42.2855355331488	54.2999992370605	67.6820001300803	54.2999992370605	68.8645075413682	54.3000030517578	92.0976000108712	54.3000030517578	96.0744212603335
54.4000015258789	4.02049998073562	54.4000015258789	3.31362816513507	54.4000015258789	7.55579998073517	54.4000015258789	6.43091480899316	54.4000015258789	13.2013999807386	54.4000015258789	12.4985281636362	54.3999977111816	24.9151999807364	54.3999977111816	23.6247938546659	54.3999977111816	43.2471999807349	54.3999977111816	42.3467473588544	54.3999977111816	67.7529999807339	54.3999977111816	68.9414121338596	54.4000015258789	92.1621999807357	54.4000015258789	96.1351167027995
54.5	4.02580005626805	54.5	3.31963541190655	54.5	7.56730005626378	54.5	6.44240616510944	54.5	13.2216000562694	54.5	12.5202109777193	54.5000038146973	24.954099937062	54.5000038146973	23.6633956501657	54.5000038146973	43.3038999370547	54.5000038146973	42.4079112190293	54.4999961853027	67.8224000562623	54.4999961853027	69.0181847828509	54.5	92.2237000562673	54.5	96.1956042484118
54.5999984741211	4.03489997329598	54.5999984741211	3.32564231267846	54.5999984741211	7.58139997329636	54.5999984741211	6.45389625376229	54.5999984741211	13.2476999732971	54.5999984741211	12.5418890778928	54.6000022888184	24.9965998540865	54.6000022888184	23.7019778415652	54.6000022888184	43.3637998540908	54.6000022888184	42.4690178266325	54.6000022888184	67.8901998540823	54.6000022888184	69.0948315570407	54.5999984741211	92.2842999732966	54.5999984741211	96.2558846092997
54.7000045776367	4.04060002174811	54.7000045776367	3.33164932572839	54.6999969482422	7.59370002174182	54.6999969482422	6.46538507509138	54.6999969482422	13.2694000217489	54.6999969482422	12.5635624651814	54.7000007629395	25.0359000217431	54.7000007629395	23.7405433815901	54.7000007629395	43.4189000217448	54.7000007629395	42.5300718950307	54.7000007629395	67.9561	54.7000007629395	69.1713409877905	54.7000045776367	92.340800021746	54.7000045776367	96.3159630706449
54.8000030517578	4.04860005493538	54.8000030517578	3.33765553453485	54.8000030517578	7.61000005493042	54.8000030517578	6.47687350563219	54.7999954223633	13.2948999357213	54.7999954223633	12.5852311406095	54.7999992370605	25.0775999357247	54.7999992370605	23.7790922774239	54.7999992370605	43.4798999357226	54.7999992370605	42.5910734693972	54.7999992370605	68.0284999357209	54.7999992370605	69.2477191530667	54.8000030517578	92.4025	54.8000030517578	96.3758311730803
54.9000015258789	4.05570000515218	54.9000015258789	3.3436613974018	54.9000015258789	7.62530000515108	54.9000015258789	6.48835979263594	54.9000015258789	13.3201000051522	54.9000015258789	12.6068967578763	54.8999977111816	25.1164000051504	54.8999977111816	23.8176245362467	54.8999977111816	43.5401000051497	54.8999977111816	42.6520225948666	54.8999977111816	68.0983000051492	54.8999977111816	69.3239662781005	54.9000015258789	92.4640000051513	54.9000015258789	96.4354942126765
55	4.06639996147351	55	3.34966691434928	55	7.6365999614718	55	6.49984481273476	55	13.3437999614725	55	12.6285560122968	55.0000038146973	25.1582000806848	55.0000038146973	23.8561431031555	55.0000038146973	43.5986000806806	55.0000038146973	42.7129239606587	54.9999961853027	68.1635000806782	54.9999961853027	69.4000825877383	55	92.5215999614738	55	96.4949528918885
55.0999984741211	4.07590003834048	55.0999984741211	3.35567208539729	55.0999984741211	7.65230003833494	55.0999984741211	6.51132856606824	55.0999984741211	13.3704000383404	55.0999984741211	12.650210557929	55.1000022888184	25.1969999191315	55.1000022888184	23.8946421082166	55.1000022888184	43.6598999191301	55.1000022888184	42.7737683195897	55.1000022888184	68.2330999191254	55.1000022888184	69.4760740988047	55.0999984741211	92.5823000383352	55.0999984741211	96.5542079107753
55.2000045776367	4.08369997501723	55.2000045776367	3.36167736869146	55.1999969482422	7.66839997501302	55.1999969482422	6.52281105277592	55.1999969482422	13.3954999750131	55.1999969482422	12.6718603957966	55.2000007629395	25.2345999750141	55.2000007629395	23.9331244977892	55.2000007629395	43.7177999750129	55.2000007629395	42.8345603647986	55.2000007629395	68.3059999750112	55.2000007629395	69.5519294407164	55.2000045776367	92.648999975012	55.2000045776367	96.6132644639026
55.3000030517578	4.08880002785008	55.3000030517578	3.36768184797423	55.3000030517578	7.68270002784629	55.3000030517578	6.53429	55.2999954223633	13.4203000278503	55.2999954223633	12.6935055269228	55.2999992370605	25.2753000278499	55.2999992370605	23.9715902790408	55.2999992370605	43.7762000278453	55.2999992370605	42.895300141265	55.2999992370605	68.3762000278439	55.2999992370605	69.6276546387253	55.3000030517578	92.7143000278447	55.3000030517578	96.6721142353669
55.4000015258789	4.09809997062621	55.4000015258789	3.37368598141759	55.4000015258789	7.69579997062829	55.4000015258789	6.54577310268811	55.4000015258789	13.443899970629	55.4000015258789	12.7151	55.3999977111816	25.3137000898387	55.3999977111816	24.0100394591361	55.3999977111816	43.8325000898367	55.3999977111816	42.9559876939303	55.3999977111816	68.4448000898337	55.3999977111816	69.7032499155311	55.4000015258789	92.7734999706263	55.4000015258789	96.7307624317982
55.5	4.10910005359983	55.5	3.37968976904158	55.5	7.71080005359545	55.5	6.55725179025903	55.5	13.4672000535975	55.5	12.7367833235639	55.5000038146973	25.3539000535966	55.5000038146973	24.0484749768217	55.5000038146973	43.8897000535981	55.5000038146973	43.0166276918902	55.4999961853027	68.516799934383	55.4999961853027	69.7787154950798	55.5	92.8323000535966	55.5	96.7892097436548
55.5999984741211	4.11649994182881	55.5999984741211	3.3856932108662	55.5999984741211	7.72859994182363	55.5999984741211	6.56872921176223	55.5999984741211	13.4939999418275	55.5999984741211	12.7584143402452	55.6000022888184	25.3958000610364	55.6000022888184	24.0868909748199	55.6000022888184	43.9515000610336	55.6000022888184	43.0772109276469	55.6000022888184	68.5889000610332	55.6000022888184	69.8540573427358	55.5999984741211	92.8955999418249	55.5999984741211	96.8474568590349
55.7000045776367	4.12789975319174	55.7000045776367	3.39169676490516	55.6999969482422	7.74329999160545	55.6999969482422	6.58020536733721	55.6999969482422	13.5150999916077	55.6999969482422	12.7800406542765	55.7000007629395	25.4352998723989	55.7000007629395	24.1252903931369	55.7000007629395	44.015299872397	55.7000007629395	43.1377420741985	55.7000007629395	68.6611998723929	55.7000007629395	69.929264185102	55.7000045776367	92.9493997531899	55.7000045776367	96.9055088848397
55.8000030517578	4.13439999027105	55.8000030517578	3.39769951516475	55.8000030517578	7.75459999027225	55.8000030517578	6.59168113255311	55.7999954223633	13.5360002286943	55.7999954223633	12.8017	55.7999992370605	25.4742001094819	55.7999992370605	24.1636732389246	55.7999992370605	44.0719001094803	55.7999992370605	43.1982211763321	55.7999992370605	68.7277001094808	55.7999992370605	70.004341996651	55.8000030517578	93.0056999902699	55.8000030517578	96.9633576470213
55.9000015258789	4.14390002651271	55.9000015258789	3.40370191968503	55.9000015258789	7.77020002651261	55.9000015258789	6.60315475659344	55.9000015258789	13.5584000265153	55.9000015258789	12.8232808275629	55.8999977111816	25.5134000265134	55.8999977111816	24.2020395193319	55.8999977111816	44.1298000265124	55.8999977111816	43.2586482787966	55.8999977111816	68.7963000265117	55.8999977111816	70.0792909987635	55.9000015258789	93.063900026511	55.9000015258789	97.0210082629997
56	4.14799997673254	56	3.40970397848602	56	7.78459997672689	56	6.61462711512388	56	13.5802999767293	56	12.844893039418	56.0000038146973	25.5505999767302	56.0000038146973	24.2403921667691	56.0000038146973	44.1856999767297	56.0000038146973	43.3190280306499	55.9999961853027	68.8661999767282	55.9999961853027	70.1541114124412	56	93.1155999767325	56	97.0784614115196
56.0999984741211	4.15829994354499	56.0999984741211	3.41570569158775	56.0999984741211	7.79999994354148	56.0999984741211	6.62609820828384	56.0999984741211	13.6013999435454	56.0999984741211	12.8665005527106	56.1000022888184	25.590799943544	56.1000022888184	24.2787253365868	56.1000022888184	44.2437999435424	56.1000022888184	43.3793512639103	56.1000022888184	68.934499943538	56.1000022888184	70.2288091520533	56.0999984741211	93.1683999435409	56.0999984741211	97.1357177690092
56.2000045776367	4.16469999943001	56.2000045776367	3.42170751687203	56.1999969482422	7.81369999942763	56.1999969482422	6.63756803621272	56.1999969482422	13.6249999994288	56.1999969482422	12.8881033684621	56.2000007629395	25.6312999994261	56.2000007629395	24.3170419624522	56.2000007629395	44.3010999994294	56.2000007629395	43.4396226315212	56.2000007629395	69.0006999994257	56.2000007629395	70.3033730405849	56.2000045776367	93.2221999994254	56.2000045776367	97.1927823555415
56.3000030517578	4.17689998283458	56.3000030517578	3.42770853860892	56.3000030517578	7.82939998283109	56.3000030517578	6.64903747399688	56.2999954223633	13.6495999828367	56.2999954223633	12.9097014876936	56.2999992370605	25.6717999828361	56.2999992370605	24.3553420516072	56.2999992370605	44.3598999828355	56.2999992370605	43.4998421780782	56.2999992370605	69.0692999828316	56.2999992370605	70.3778090014362	56.3000030517578	93.2748999828327	56.3000030517578	97.2496471361469
56.4000015258789	4.18180004177339	56.4000015258789	3.43370921470659	56.4000015258789	7.8434000417692	56.4000015258789	6.66050477178519	56.4000015258789	13.6710000417734	56.4000015258789	12.9312965587195	56.3999977111816	25.7090000417738	56.3999977111816	24.3936256126879	56.3999977111816	44.4151000417696	56.3999977111816	43.5600099481385	56.3999977111816	69.138600041766	56.3999977111816	70.4521172540998	56.4000015258789	93.3290000417692	56.4000015258789	97.3063171403477
56.5	4.185	56.5	3.43970954518508	56.5	7.85370005397635	56.5	6.67197080476051	56.5	13.6923000539828	56.5	12.9528852876153	56.5000038146973	25.7461999347724	56.5000038146973	24.4318955702873	56.5000038146973	44.4695999347678	56.5000038146973	43.6201305708085	56.4999961853027	69.2061000539725	56.4999961853027	70.5262980176929	56.5	93.385500053977	56.5	97.3627930352054
56.5999984741211	4.18869994087436	56.5999984741211	3.44570953006439	56.5999984741211	7.8637999408711	56.5999984741211	6.68343557306214	56.5999984741211	13.7171999408747	56.5999984741211	12.974469323053	56.6000022888184	25.7806000600831	56.6000022888184	24.4701460923608	56.6000022888184	44.5250000600827	56.6000022888184	43.6801949174527	56.6000022888184	69.277200060078	56.6000022888184	70.6003571560273	56.5999984741211	93.4456999408721	56.5999984741211	97.4190754861439
56.7000045776367	4.20150018673303	56.7000045776367	3.4517096270945	56.6999969482422	7.88049994830726	56.6999969482422	6.69489907682942	56.6999969482422	13.7441999483126	56.6999969482422	12.9960486660529	56.7000007629395	25.8228000675226	56.7000007629395	24.5083801062542	56.7000007629395	44.5853000675197	56.7000007629395	43.7402076210463	56.7000007629395	69.3473000675185	56.7000007629395	70.6742835876469	56.7000045776367	93.5054001867284	56.7000045776367	97.4751694277999
56.8000030517578	4.21099998893988	56.8000030517578	3.45770892080915	56.8000030517578	7.89639998893472	56.8000030517578	6.7063621906662	56.7999954223633	13.7678998697302	56.7999954223633	13.0176233176351	56.7999992370605	25.8625998697316	56.7999992370605	24.546597619092	56.7999992370605	44.6431998697262	56.7999992370605	43.8001687259942	56.7999992370605	69.418999869722	56.7999992370605	70.7480831853179	56.8000030517578	93.5644999889373	56.8000030517578	97.5310669618239
56.9000015258789	4.21760004787575	56.9000015258789	3.46370786898469	56.9000015258789	7.90670004787171	56.9000015258789	6.71782316568616	56.9000015258789	13.7912000478791	56.9000015258789	13.0391949243227	56.8999977111816	25.8973000478727	56.8999977111816	24.5847986379955	56.8999977111816	44.6988000478741	56.8999977111816	43.8600782766627	56.8999977111816	69.4890000478736	56.8999977111816	70.8217561666622	56.9000015258789	93.6216000478744	56.9000015258789	97.5867730330141
57	4.22840004787577	57	3.46970647164112	57	7.92270004787497	57	6.72928287658959	57	13.8129000478766	57	13.0607601957704	57.0000038146973	25.9387000478782	57.0000038146973	24.6229860827475	57.0000038146973	44.752600047872	57.0000038146973	43.9199408822925	56.9999961853027	69.5597000478738	56.9999961853027	70.8953027489301	57	93.6824000478773	57	97.6422882972081
57.0999984741211	4.23819998588806	57.0999984741211	3.47570472879847	57.0999984741211	7.94209998588485	57.0999984741211	6.74074132351573	57.0999984741211	13.8364999858859	57.0999984741211	13.0823207788589	57.1000022888184	25.9824001050983	57.1000022888184	24.6611541338777	57.1000022888184	44.8140001050961	57.1000022888184	43.9797474534255	57.1000022888184	69.6309001050904	57.1000022888184	70.9687287458092	57.0999984741211	93.7415999858858	57.0999984741211	97.6976134080038
57.2000045776367	4.24870019855734	57.2000045776367	3.4817030980749	57.1999969482422	7.95859996013678	57.1999969482422	6.75219850660381	57.1999969482422	13.8650999601414	57.1999969482422	13.1038766746072	57.2000007629395	26.0223000793449	57.2000007629395	24.6993057124204	57.2000007629395	44.8784000793457	57.2000007629395	44.0395026031546	57.2000007629395	69.7015000793435	57.2000007629395	71.0420231705873	57.2000045776367	93.8021001985544	57.2000045776367	97.7527532161319
57.3000030517578	4.25930003395115	57.3000030517578	3.48770066426778	57.3000030517578	7.97610003394948	57.3000030517578	6.76365529997546	57.2999954223633	13.8915997955337	57.2999954223633	13.1254278840343	57.2999992370605	26.0638999147413	57.2999992370605	24.7374408254846	57.2999992370605	44.936999914742	57.2999992370605	44.0992063756944	57.2999992370605	69.7717999147389	57.2999992370605	71.1151918458306	57.3000030517578	93.8639000339499	57.3000030517578	97.8076999576233
57.4000015258789	4.26739998416815	57.4000015258789	3.49369788502162	57.4000015258789	7.9914999841676	57.4000015258789	6.77510995570863	57.4000015258789	13.9152999841717	57.4000015258789	13.1469760518743	57.3999977111816	26.1003999841705	57.3999977111816	24.7755594801768	57.3999977111816	44.995699984167	57.3999977111816	44.1588588152219	57.3999977111816	69.8343999841672	57.3999977111816	71.188234987308	57.4000015258789	93.920199984168	57.4000015258789	97.8624584932043
57.5	4.27449994964627	57.5	3.49969476035644	57.5	8.00609994964543	57.5	6.78656334802133	57.5	13.9340999496453	57.5	13.1685178913569	57.5000038146973	26.1357998304375	57.5000038146973	24.8136645899842	57.5000038146973	45.0508998304394	57.5000038146973	44.2184645111967	57.4999961853027	69.8906001880605	57.4999961853027	71.2611528104201	57.5	93.9717999496461	57.5	97.9170294675969
57.5999984741211	4.27940003128242	57.5999984741211	3.50569129029227	57.5999984741211	8.01830003127907	57.5999984741211	6.79801547705271	57.5999984741211	13.9511000312814	57.5999984741211	13.1900550475735	57.6000022888184	26.1744999120747	57.6000022888184	24.851750347984	57.6000022888184	45.1038999120683	57.6000022888184	44.2780144131707	57.6000022888184	69.9552999120679	57.6000022888184	71.3339510791609	57.5999984741211	94.0204000312806	57.5999984741211	97.9714135223013
57.7000045776367	4.28480008716724	57.7000045776367	3.51168793231549	57.6999969482422	8.02829996795845	57.6999969482422	6.80946634294191	57.6999969482422	13.9762999679588	57.6999969482422	13.2115875215419	57.7000007629395	26.2133999679609	57.7000007629395	24.8898196689124	57.7000007629395	45.1595999679557	57.7000007629395	44.3375131144394	57.7000007629395	70.0196999679538	57.7000007629395	71.4066188994166	57.7000045776367	94.077700087164	57.7000045776367	98.0256154256757
57.8000030517578	4.2921	57.8000030517578	3.51768377148701	57.8000030517578	8.03960003433167	57.8000030517578	6.8209168194944	57.7999954223633	14.0022999151261	57.7999954223633	13.2331153142799	57.7999992370605	26.2524000343328	57.7999992370605	24.9278725598634	57.7999992370605	45.2159000343308	57.7999992370605	44.3969606590285	57.7999992370605	70.0882000343299	57.7999992370605	71.4791620444844	57.8000030517578	94.1316000343322	57.8000030517578	98.079627546179
57.9000015258789	4.29670004653963	57.9000015258789	3.52367926531959	57.9000015258789	8.05120004653872	57.9000015258789	6.8323651597874	57.9000015258789	14.0237000465422	57.9000015258789	13.2546400687346	57.8999977111816	26.2912001657496	57.8999977111816	24.9659090279281	57.8999977111816	45.2718001657486	57.8999977111816	44.456357090926	57.8999977111816	70.1508001657457	57.8999977111816	71.5515807287729	57.9000015258789	94.1824000465385	57.9000015258789	98.1334546618128
58	4.30490000419741	58	3.52967441383323	58	8.06700000419733	58	6.84381223736921	58	14.0503000041972	58	13.2761585017069	58.0000038146973	26.3332998849874	58.0000038146973	25.0039319803122	58.0000038146973	45.3324998849857	58.0000038146973	44.515706979896	57.9999961853027	70.2169998849822	57.9999961853027	71.6238751658201	58	94.2383000041955	58	98.1870974062831
58.0999984741211	4.3052000133539	58.0999984741211	3.53566921704794	58.0999984741211	8.0791000133504	58.0999984741211	6.85525805237906	58.0999984741211	14.0720000133551	58.0999984741211	13.2976722565006	58.1000022888184	26.3692998941406	58.1000022888184	25.0419356226131	58.1000022888184	45.3877998941425	58.1000022888184	44.5750013143325	58.1000022888184	70.2798998941398	58.1000022888184	71.6960510703202	58.0999984741211	94.2933000133526	58.0999984741211	98.2405564111303
58.2000045776367	4.31259978103844	58.2000045776367	3.54166413231841	58.1999969482422	8.09380001945465	58.1999969482422	6.86670260495616	58.1999969482422	14.0935000194586	58.1999969482422	13.3191813341325	58.2000007629395	26.4036999002492	58.2000007629395	25.0799228632826	58.2000007629395	45.4442999002458	58.2000007629395	44.6342446672019	58.2000007629395	70.344899900243	58.2000007629395	71.7680976425971	58.2000045776367	94.3452997810346	58.2000045776367	98.2938363634579
58.3000030517578	4.31910003471421	58.3000030517578	3.54766	58.3000030517578	8.10650003471164	58.3000030517578	6.87814676825865	58.2999954223633	14.1112002731315	58.2999954223633	13.3406857356192	58.2999992370605	26.4403001539213	58.2999992370605	25.1178937093997	58.2999992370605	45.4963001539254	58.2999992370605	44.6934370823761	58.2999992370605	70.4071001539196	58.2999992370605	71.8400206060706	58.3000030517578	94.3952000347126	58.3000030517578	98.3469297611601
58.4000015258789	4.33170000591417	58.4000015258789	3.55365201238071	58.4000015258789	8.1223000059108	58.4000015258789	6.88958879629156	58.4000015258789	14.1375000059161	58.4000015258789	13.3621871021226	58.3999977111816	26.4836998867067	58.3999977111816	25.1558481680401	58.3999977111816	45.5577998867011	58.3999977111816	44.7525786041343	58.3999977111816	70.4716998867007	58.3999977111816	71.9118201728199	58.4000015258789	94.4515000059109	58.4000015258789	98.3998413009961
58.5	4.34079995613138	58.5	3.55964543457357	58.5	8.13599995613185	58.5	6.90102956230928	58.5	14.1631999561323	58.5	13.3836821540111	58.5000038146973	26.5239999561345	58.5000038146973	25.1937891401415	58.5000038146973	45.6150999561287	58.5000038146973	44.8116737826252	58.4999961853027	70.539599956126	58.4999961853027	71.9834965545609	58.5	94.5076999561315	58.5	98.4525716059248
58.5999984741211	4.35039999237415	58.5999984741211	3.56563851156758	58.5999984741211	8.15349999237151	58.5999984741211	6.91246906645095	58.5999984741211	14.1863999923698	58.5999984741211	13.4051725328027	58.6000022888184	26.5624998731619	58.6000022888184	25.2317108437946	58.6000022888184	45.6707998731617	58.6000022888184	44.8707136449138	58.6000022888184	70.6088998731611	58.6000022888184	72.0550554171363	58.5999984741211	94.5620999923703	58.5999984741211	98.5051
58.7000045776367	4.35499961376263	58.7000045776367	3.57163170058573	58.6999969482422	8.16259997138695	58.6999969482422	6.92390730885572	58.6999969482422	14.2088999713924	58.6999969482422	13.4266582395133	58.7000007629395	26.599599852183	58.7000007629395	25.2696161811805	58.7000007629395	45.7291998521832	58.7000007629395	44.9297027449513	58.7000007629395	70.6721998521753	58.7000007629395	72.1264860532018	58.7000045776367	94.6132996137603	58.7000045776367	98.5574949809784
58.8000030517578	4.35489995956596	58.8000030517578	3.57762408721577	58.8000030517578	8.16959995956495	58.8000030517578	6.93534516220027	58.7999954223633	14.2273004364033	58.7999954223633	13.4481392751582	58.7999992370605	26.6353001979842	58.7999992370605	25.3075051593628	58.7999992370605	45.7829001979844	58.7999992370605	44.9886411263832	58.7999992370605	70.7323001979821	58.7999992370605	72.1977941372515	58.8000030517578	94.6587999595649	58.8000030517578	98.6096852829203
58.9000015258789	4.36459995956466	58.9000015258789	3.58361612870701	58.9000015258789	8.18339995956194	58.9000015258789	6.94678088145231	58.9000015258789	14.2463999595639	58.9000015258789	13.4696172791161	58.8999977111816	26.6774999595655	58.8999977111816	25.3453777854022	58.8999977111816	45.8436999595651	58.8999977111816	45.0475288328177	58.8999977111816	70.7971	58.8999977111816	72.2689798795562	58.9000015258789	94.7122999595631	58.9000015258789	98.6616968198734
59	4.37180004863694	59	3.58960782507947	59	8.19420004863787	59	6.95821533938474	59	14.2701000486377	59	13.4910889753189	59.0000038146973	26.7225999294315	59.0000038146973	25.383236953982	59.0000038146973	45.9036999294258	59.0000038146973	45.1063703948758	58.9999961853027	70.8606000486361	58.9999961853027	72.3400434900267	59	94.7623000486383	59	98.7135302044365
59.0999984741211	4.3801000049607	59.0999984741211	3.59559917635316	59.0999984741211	8.20930000496082	59.0999984741211	6.96964853613663	59.0999984741211	14.2933000049597	59.0999984741211	13.5125560035011	59.1000022888184	26.7634998857538	59.1000022888184	25.4210768956589	59.1000022888184	45.9613998857494	59.1000022888184	45.1651568781318	59.1000022888184	70.9196998857442	59.1000022888184	72.4109905860727	59.0999984741211	94.8098000049577	59.0999984741211	98.7651860468393
59.2000045776367	4.38759996738372	59.2000045776367	3.6015906396194	59.1999969482422	8.22169996738376	59.1999969482422	6.98108047184702	59.1999969482422	14.3159999673844	59.1999969482422	13.5340183646772	59.2000007629395	26.7963999673884	59.2000007629395	25.458900506357	59.2000007629395	46.0167999673831	59.2000007629395	45.2238928169933	59.2000007629395	70.9825999673812	59.2000007629395	72.4818105518941	59.2000045776367	94.8572999673816	59.2000045776367	98.8166688760799
59.3000030517578	4.39979998703348	59.3000030517578	3.60758130072927	59.3000030517578	8.23569998702806	59.3000030517578	6.99251201871142	59.2999954223633	14.3433999870322	59.2999954223633	13.5554760598615	59.2999992370605	26.8373999870309	59.2999992370605	25.4967077931248	59.2999992370605	46.0709999870305	59.2999992370605	45.282578254919	59.2999992370605	71.0496999870302	59.2999992370605	72.5525090134788	59.3000030517578	94.9088999870291	59.3000030517578	98.867971443086
59.4000015258789	4.40699998703349	59.4000015258789	3.61357161680041	59.4000015258789	8.24879998702818	59.4000015258789	7.00394143265969	59.4000015258789	14.372	59.4000015258789	13.5769307266515	59.3999977111816	26.8760999870319	59.3999977111816	25.5344987630078	59.3999977111816	46.1225999870294	59.3999977111816	45.3412132353301	59.3999977111816	71.1148999870275	59.3999977111816	72.6230861793057	59.4000015258789	94.9619999870265	59.4000015258789	98.9190982861834
59.5	4.41039994640596	59.5	3.61956158785284	59.5	8.26139994640107	59.5	7.01536958598351	59.5	14.3927999464067	59.5	13.5983790925385	59.5000038146973	26.9146998271972	59.5000038146973	25.5722763044481	59.5000038146973	46.176699827196	59.5000038146973	45.3998022694044	59.4999961853027	71.1756000656133	59.4999961853027	72.6935422574975	59.5	95.0078999464022	59.5	98.970050007305
59.5999984741211	4.41179999790256	59.5999984741211	3.62555121390657	59.5999984741211	8.26949999790304	59.5999984741211	7.02679647882186	59.5999984741211	14.4117999979062	59.5999984741211	13.6198227956458	59.6000022888184	26.9495999979044	59.6000022888184	25.6100346604421	59.6000022888184	46.2297999979019	59.6000022888184	45.4583	59.6000022888184	71.2365999978974	59.6000022888184	72.7638828174465	59.5999984741211	95.057599997901	59.5999984741211	99.0208272063289
59.7000045776367	4.41859992542595	59.7000045776367	3.63154095192131	59.6999969482422	8.28280004463159	59.6999969482422	7.03822211131369	59.6999969482422	14.4379000446352	59.6999969482422	13.6412618369921	59.7000007629395	26.9883999254234	59.7000007629395	25.6477767206701	59.7000007629395	46.2875	59.7000007629395	45.5168203252448	59.7000007629395	71.3008999254198	59.7000007629395	72.8340973341155	59.7000045776367	95.1118999254213	59.7000045776367	99.0714343352482
59.8000030517578	4.42360001754787	59.8000030517578	3.63752988801136	59.8000030517578	8.29430001754736	59.8000030517578	7.0496473551736	59.7999954223633	14.4607001367622	59.7999954223633	13.6626962174313	59.7999992370605	27.0231000175481	59.7999992370605	25.6855024921654	59.7999992370605	46.3442000175492	59.7999992370605	45.5752539052315	59.7999992370605	71.3632000175458	59.7999992370605	72.904191385402	59.8000030517578	95.1607000175463	59.8000030517578	99.1218642683285
59.9000015258789	4.42579997692155	59.9000015258789	3.64351847916275	59.9000015258789	8.30419997691934	59.9000015258789	7.06107046729308	59.9000015258789	14.4812999769238	59.9000015258789	13.684127572782	59.8999977111816	27.059500096133	59.8999977111816	25.7232119819585	59.8999977111816	46.3970000961308	59.8999977111816	45.6336372442555	59.8999977111816	71.4287000961267	59.8999977111816	72.9741651780103	59.9000015258789	95.2043999769194	59.9000015258789	99.1721214667382
60	4.43000002536792	60	3.6495067253955	60	8.31250002536763	60	7.07249231948283	60	14.4974000253715	60	13.7055526340916	60.0000038146973	27.0959999061597	60.0000038146973	25.7609080722639	60.0000038146973	46.4445999061572	60.0000038146973	45.6919748341345	59.9999961853027	71.4922001445739	59.9999961853027	73.0440189182651	60	95.2536000253676	60	99.2222065209556
60.0999984741211	4.43569999828469	60.0999984741211	3.65549462672961	60.0999984741211	8.3262999982835	60.0999984741211	7.08391291188174	60.0999984741211	14.5200999982844	60.0999984741211	13.7269730375335	60.1000022888184	27.1317001174939	60.1000022888184	25.7985850184907	60.1000022888184	46.4960001174913	60.1000022888184	45.7502578169661	60.1000022888184	71.5570001174892	60.1000022888184	73.1137581261545	60.0999984741211	95.300399998283	60.0999984741211	99.2721200213029
60.2000045776367	4.45069975071237	60.2000045776367	3.66148263999322	60.1999969482422	8.34229998912997	60.1999969482422	7.0953322446287	60.1999969482422	14.5463999891326	60.1999969482422	13.7483887841204	60.2000007629395	27.1743998699203	60.2000007629395	25.8362457040888	60.2000007629395	46.5538998699194	60.2000007629395	45.8084906883223	60.2000007629395	71.6258998699159	60.2000007629395	73.1833723681297	60.2000045776367	95.3573997507083	60.2000045776367	99.321866344159
60.3000030517578	4.45530001793304	60.3000030517578	3.66746985156379	60.3000030517578	8.35570001792803	60.3000030517578	7.10675118895765	60.2999954223633	14.5672002563479	60.2999954223633	13.7697998748647	60.2999992370605	27.21	60.2999992370605	25.8738901360766	60.2999992370605	46.6078001371388	60.2999992370605	45.8666734912904	60.2999992370605	71.6858001371365	60.2999992370605	73.2528671743824	60.3000030517578	95.4073000179305	60.3000030517578	99.3714384849524
60.4000015258789	4.46649998912835	60.4000015258789	3.67345671829577	60.4000015258789	8.37199998912547	60.4000015258789	7.11816800272116	60.4000015258789	14.5938999891296	60.4000015258789	13.7912079438074	60.3999977111816	27.2523998699216	60.3999977111816	25.9115183214695	60.3999977111816	46.6673998699189	60.3999977111816	45.9248062689208	60.3999977111816	71.7551998699164	60.3999977111816	73.3222427498291	60.4000015258789	95.4628999891247	60.4000015258789	99.4208408289223
60.5	4.47190000572664	60.5	3.67944324020916	60.5	8.38510000571841	60.5	7.12958355724925	60.5	14.6182000057233	60.5	13.8126097255479	60.5000038146973	27.2900000057234	60.5000038146973	25.9491331362678	60.5000038146973	46.7260000057213	60.5000038146973	45.9828934937545	60.4999961853027	71.8194000057192	60.4999961853027	73.3914992990354	60.5	95.5155000057239	60.5	99.4700739576875
60.5999984741211	4.47630002536607	60.5999984741211	3.68542941732398	60.5999984741211	8.39780002536645	60.5999984741211	7.14099785268071	60.5999984741211	14.6416000253703	60.5999984741211	13.8340068544818	60.6000022888184	27.3281000253701	60.6000022888184	25.9867288482665	60.6000022888184	46.7851000253686	60.6000022888184	46.0409263459048	60.6000022888184	71.8865000253645	60.6000022888184	73.4606422965591	60.5999984741211	95.5696000253665	60.5999984741211	99.5191384508803
60.7000045776367	4.48330014457679	60.7000045776367	3.69141570633682	60.6999969482422	8.41200002536789	60.6999969482422	7.15241088915435	60.6999969482422	14.6615000253696	60.6999969482422	13.8553993316206	60.7000007629395	27.3673000253693	60.7000007629395	26.0243083346987	60.7000007629395	46.843200025367	60.7000007629395	46.0989093016508	60.7000007629395	71.9526000253645	60.7000007629395	73.5296613965383	60.7000045776367	95.6228001445743	60.7000045776367	99.5680386103156
60.8000030517578	4.49050003585944	60.8000030517578	3.69740119388823	60.8000030517578	8.42560003585822	60.8000030517578	7.16382353742373	60.7999954223633	14.6854999166499	60.7999954223633	13.8767871579756	60.7999992370605	27.409899916649	60.7999992370605	26.0618716025678	60.7999992370605	46.9003999166489	60.7999992370605	46.1568424038954	60.7999992370605	72.017199916645	60.7999992370605	73.5986	60.8000030517578	95.6762000358576	60.8000030517578	99.616767550594
60.9000015258789	4.49840005550504	60.9000015258789	3.70338633670111	60.9000015258789	8.43970005550364	60.9000015258789	7.17523405630198	60.9000015258789	14.7079000555059	60.9000015258789	13.8981719658124	60.8999977111816	27.4473000555045	60.8999977111816	26.0994186588741	60.8999977111816	46.9568000555046	60.8999977111816	46.2147256955049	60.8999977111816	72.0818000555009	60.8999977111816	73.6673445557823	60.9000015258789	95.7266000555028	60.9000015258789	99.665329582394
61	4.5081000223181	61	3.70937113479546	61	8.45380002231468	61	7.18664331663868	61	14.7281000223156	61	13.9195504932782	61.0000038146973	27.4877999031087	61.0000038146973	26.1369523734173	61.0000038146973	47.014899903108	61.0000038146973	46.2725636298265	60.9999961853027	72.144000022312	60.9999961853027	73.7360090210358	61	95.7762000223156	61	99.7137252774745
[truncated: 18,690 more rows]

## Sheet: Fig 2D
Run 1; Ch 6; Fc 2-1; Cy 4; FAB 4B3; Conc 3.175 nM_X	Run 1; Ch 6; Fc 2-1; Cy 4; FAB 4B3; Conc 3.175 nM_Y	Run 1; Ch 6; Fc 2-1; Cy 4; FAB 4B3; Conc 3.175 nM; Fitted_X	Run 1; Ch 6; Fc 2-1; Cy 4; FAB 4B3; Conc 3.175 nM; Fitted_Y	Run 1; Ch 6; Fc 2-1; Cy 5; FAB 4B3; Conc 6.25 nM_X	Run 1; Ch 6; Fc 2-1; Cy 5; FAB 4B3; Conc 6.25 nM_Y	Run 1; Ch 6; Fc 2-1; Cy 5; FAB 4B3; Conc 6.25 nM; Fitted_X	Run 1; Ch 6; Fc 2-1; Cy 5; FAB 4B3; Conc 6.25 nM; Fitted_Y	Run 1; Ch 6; Fc 2-1; Cy 6; FAB 4B3; Conc 12.5 nM_X	Run 1; Ch 6; Fc 2-1; Cy 6; FAB 4B3; Conc 12.5 nM_Y	Run 1; Ch 6; Fc 2-1; Cy 6; FAB 4B3; Conc 12.5 nM; Fitted_X	Run 1; Ch 6; Fc 2-1; Cy 6; FAB 4B3; Conc 12.5 nM; Fitted_Y	Run 1; Ch 6; Fc 2-1; Cy 7; FAB 4B3; Conc 25 nM_X	Run 1; Ch 6; Fc 2-1; Cy 7; FAB 4B3; Conc 25 nM_Y	Run 1; Ch 6; Fc 2-1; Cy 7; FAB 4B3; Conc 25 nM; Fitted_X	Run 1; Ch 6; Fc 2-1; Cy 7; FAB 4B3; Conc 25 nM; Fitted_Y	Run 1; Ch 6; Fc 2-1; Cy 8; FAB 4B3; Conc 50 nM_X	Run 1; Ch 6; Fc 2-1; Cy 8; FAB 4B3; Conc 50 nM_Y	Run 1; Ch 6; Fc 2-1; Cy 8; FAB 4B3; Conc 50 nM; Fitted_X	Run 1; Ch 6; Fc 2-1; Cy 8; FAB 4B3; Conc 50 nM; Fitted_Y	Run 1; Ch 6; Fc 2-1; Cy 9; FAB 4B3; Conc 100 nM_X	Run 1; Ch 6; Fc 2-1; Cy 9; FAB 4B3; Conc 100 nM_Y	Run 1; Ch 6; Fc 2-1; Cy 9; FAB 4B3; Conc 100 nM; Fitted_X	Run 1; Ch 6; Fc 2-1; Cy 9; FAB 4B3; Conc 100 nM; Fitted_Y	Run 1; Ch 6; Fc 2-1; Cy 10; FAB 4B3; Conc 200 nM_X	Run 1; Ch 6; Fc 2-1; Cy 10; FAB 4B3; Conc 200 nM_Y	Run 1; Ch 6; Fc 2-1; Cy 10; FAB 4B3; Conc 200 nM; Fitted_X	Run 1; Ch 6; Fc 2-1; Cy 10; FAB 4B3; Conc 200 nM; Fitted_Y
[truncated: 7,677 more rows]

[truncated: 45 more sheets: Fig 2E, Fig 2F, Fig 2G, Fig 2H, Fig 2I, Fig 2J, Fig 3B, Fig 3C, Fig 3D, Fig 3E, Fig 3F, Fig 3G, Fig 3H, Fig 3I, Fig 3J, Fig 4B, Fig 4C, Fig 4D, Fig 4E, Fig 5B …]
